# Supplementary material for: Mitogenomic organization and characteristics of deep-sea pelagic ostracods from both polar regions
Source: BMC Genomics. 2026 Feb 27;27:368. doi: 10.1186/s12864-026-12610-4 (PMC13067483; doi:10.1186/s12864-026-12610-4)
Supplement: Supplementary file 1 — Supplementary Material 1. [file 12864_2026_12610_MOESM1_ESM.xlsx]

## Sheet: Sheet1
Mitogenomic organization and characteristics of deep-sea pelagic ostracods from both polar regions
Emily Yi-Shyuan Chen*, Artur Burzyński, Beata Śmietanka, Marek Lubośny, and Katarzyna Błachowiak-Samołyk
Expedition	Station	Region	Date	Lat	Long	Bottom_Depth	Depth_Layers	Ostracod_Count	Gear	Source
PS126	S3	Fram Strait	2021-05-31	78.6083	5.0628	2340	200-300	1	Maxi-Multinet (330um)	Alfred Wegener Institute
PS126	S3	Fram Strait	2021-05-31	78.6083	5.0628	2340	300-500	61	Maxi-Multinet (330um)	Alfred Wegener Institute
PS126	S3	Fram Strait	2021-05-31	78.6083	5.0628	2340	500-700	41	Maxi-Multinet (330um)	Alfred Wegener Institute
PS126	S3	Fram Strait	2021-05-31	78.6083	5.0628	2340	700-900	1	Maxi-Multinet (330um)	Alfred Wegener Institute
PS126	S3	Fram Strait	2021-05-31	78.6083	5.0628	2340	1500-2000	3	Maxi-Multinet (330um)	Alfred Wegener Institute
PS126	HG-IV	Fram Strait	2021-06-02	79.064	4.1908	2457	500-700	50	Maxi-Multinet (330um)	Alfred Wegener Institute
UNIS_2022	V6	Kongsfjorden Shelf	2022-09-01	78.9535	11.9621	1100	0-20	5	Multinet (180um)	University Centre in Svalbard
UNIS_2022	V6	Kongsfjorden Shelf	2022-09-01	78.9535	11.9621	1100	20-50	1	Multinet (180um)	University Centre in Svalbard
UNIS_2022	V6	Kongsfjorden Shelf	2022-09-01	78.9535	11.9621	1100	50-200	82	Multinet (180um)	University Centre in Svalbard
UNIS_2022	V6	Kongsfjorden Shelf	2022-09-01	78.9535	11.9621	1100	200-600	175	Multinet (180um)	University Centre in Svalbard
UNIS_2022	V6	Kongsfjorden Shelf	2022-09-01	78.9535	11.9621	1100	600-1090	186	Multinet (180um)	University Centre in Svalbard
Oceania_2023	EB2-4P	Kongsfjorden Shelf	2022-07-19	78.832	7.886	1049	0-1030	267	WP2 (180um)	Institute of Oceanology, PAS
Oceania_2023	EB2-5	Kongsfjorden Shelf	2022-07-19	78.833	7.656	1102	0-1070	261	WP2 (180um)	Institute of Oceanology, PAS
Oceania_2023	N2P	Hornsund Shelf	2022-07-08	76.501	13.498	1254	0-1250	140	WP2 (180um)	Institute of Oceanology, PAS
Oceania_2024	AUK6	Hornsund Shelf	2024-08-04	76.6141	12.8601	1378	200-600	221	WP2 (180um)	Institute of Oceanology, PAS
Oceania_2024	AUK18	Hornsund Shelf	2024-08-03	76.3309	14.0078	1350	0-50	18	WP2 (180um)	Institute of Oceanology, PAS
HE605	BLC-1	Vesterålen, Norway	2022-08-09	69.4669	15.6511	1260	0-1000	10	WP2	Alfred Wegener Institute
HE605	BLC-2	Vesterålen, Norway	2022-08-09	69.5059	15.7576	661	0-600	13	WP3	Alfred Wegener Institute
Antarctic_2009	C2	Admiralty Bay	2009-01-02	-62.3247	-58.5361	200	0-470	46	WP2 (200um)	Institute of Oceanology, PAS
Antarctic_2009	F.EZ.	Admiralty Bay	2009-01-02	-62.1972	-58.7333	470	0-200	7	WP2 (200um)	Institute of Oceanology, PAS
Antarctic_2023	LV-deep (Carrasco)	Admiralty Bay	2023-03-01	-62.1714	-58.555	495	0-490	68	WP2 (200um)	Arctowski Antarctic Station
PS69	474-7	Lazarev Sea	2006-06-27	-61.4985	3.043	3211	0-500	1218	Multinet (100um)	Alfred Wegener Institute
PS69	474-7	Lazarev Sea	2006-06-27	-61.4985	3.043	3211	500-750	183	Multinet (100um)	Alfred Wegener Institute
PS69	474-7	Lazarev Sea	2006-06-27	-61.4985	3.043	3211	750-1000	42	Multinet (100um)	Alfred Wegener Institute
PS69	474-7	Lazarev Sea	2006-06-27	-61.4985	3.043	3211	1000-2000	143	Multinet (100um)	Alfred Wegener Institute
PS69	474-7	Lazarev Sea	2006-06-27	-61.4985	3.043	3211	2000-3000	43	Multinet (100um)	Alfred Wegener Institute
PS69	478-2	Lazarev Sea	2006-06-30	-63.4508	2.9577	2198	0-500	1183	Multinet (100um)	Alfred Wegener Institute
PS69	478-2	Lazarev Sea	2006-06-30	-63.4508	2.9577	2198	500-750	309	Multinet (100um)	Alfred Wegener Institute
PS69	478-2	Lazarev Sea	2006-06-30	-63.4508	2.9577	2198	750-1000	149	Multinet (100um)	Alfred Wegener Institute
PS69	478-2	Lazarev Sea	2006-06-30	-63.4508	2.9577	2198	1000-1500	201	Multinet (100um)	Alfred Wegener Institute
PS69	478-2	Lazarev Sea	2006-06-30	-63.4508	2.9577	2198	1500-2000	77	Multinet (100um)	Alfred Wegener Institute
PS69	482-4	Lazarev Sea	2006-07-03	-65.5221	3.0122	2151	0-500	884	Multinet (100um)	Alfred Wegener Institute
PS69	482-4	Lazarev Sea	2006-07-03	-65.5221	3.0122	2151	500-750	164	Multinet (100um)	Alfred Wegener Institute
PS69	482-4	Lazarev Sea	2006-07-03	-65.5221	3.0122	2151	750-1000	207	Multinet (100um)	Alfred Wegener Institute
PS69	482-4	Lazarev Sea	2006-07-03	-65.5221	3.0122	2151	1000-1500	410	Multinet (100um)	Alfred Wegener Institute
PS69	482-4	Lazarev Sea	2006-07-03	-65.5221	3.0122	2151	1500-2000	123	Multinet (100um)	Alfred Wegener Institute
PS69	487-5	Lazarev Sea	2006-07-06	-67.9436	3.017	2096	0-500	512	Multinet (100um)	Alfred Wegener Institute
PS69	487-5	Lazarev Sea	2006-07-06	-67.9436	3.017	2096	500-750	264	Multinet (100um)	Alfred Wegener Institute
PS69	487-5	Lazarev Sea	2006-07-06	-67.9436	3.017	2096	750-1000	188	Multinet (100um)	Alfred Wegener Institute
PS69	487-5	Lazarev Sea	2006-07-06	-67.9436	3.017	2096	1000-1500	297	Multinet (100um)	Alfred Wegener Institute
PS69	487-5	Lazarev Sea	2006-07-06	-67.9436	3.017	2096	1500-2000	99	Multinet (100um)	Alfred Wegener Institute
