# Supplementary material for: Mitogenomic organization and characteristics of deep-sea pelagic ostracods from both polar regions
Source: BMC Genomics. 2026 Feb 27;27:368. doi: 10.1186/s12864-026-12610-4 (PMC13067483; doi:10.1186/s12864-026-12610-4)
Supplement: Supplementary file 3 — Supplementary Material 3. [file 12864_2026_12610_MOESM3_ESM.xlsx]

## Sheet: Sheet 1 - Codon Table and RSCU
Mitogenomic organization and characteristics of deep-sea pelagic ostracods from both polar regions
Emily Yi-Shyuan Chen*, Artur Burzyński, Beata Śmietanka, Marek Lubośny, and Katarzyna Błachowiak-Samołyk
aa_code	amino_acid	codon	subfamily	counts	proportion	weighted_codon_adaptation_index_CAI	RSCU
F	Phe	TTT	Phe_TT	292	0.87988	1	1.75976
F	Phe	TTC	Phe_TT	39	0.12012	0.136519	0.24024
L	Leu	TTA	Leu_TT	308	0.855956	1	1.71191
L	Leu	TTG	Leu_TT	51	0.144044	0.168285	0.288089
S	Ser	TCT	Ser_TC	87	0.451282	1	1.80513
S	Ser	TCC	Ser_TC	19	0.102564	0.227273	0.410256
S	Ser	TCA	Ser_TC	80	0.415385	0.920455	1.66154
S	Ser	TCG	Ser_TC	5	0.0307692	0.0681818	0.123077
Y	Tyr	TAT	Tyr_TA	82	0.601449	1	1.2029
Y	Tyr	TAC	Tyr_TA	54	0.398551	0.662651	0.797101
C	Cys	TGT	Cys_TG	57	0.865672	1	1.73134
C	Cys	TGC	Cys_TG	8	0.134328	0.155172	0.268657
W	Trp	TGG	Trp_TG	33	1	1	1
L	Leu	CTT	Leu_CT	74	0.330396	0.773196	1.32159
L	Leu	CTC	Leu_CT	22	0.101322	0.237113	0.405286
L	Leu	CTA	Leu_CT	96	0.427313	1	1.70925
L	Leu	CTG	Leu_CT	31	0.140969	0.329897	0.563877
P	Pro	CCT	Pro_CC	96	0.678322	1	2.71329
P	Pro	CCC	Pro_CC	19	0.13986	0.206186	0.559441
P	Pro	CCA	Pro_CC	19	0.13986	0.206186	0.559441
P	Pro	CCG	Pro_CC	5	0.041958	0.0618557	0.167832
H	His	CAT	His_CA	46	0.661972	1	1.32394
H	His	CAC	His_CA	23	0.338028	0.510638	0.676056
Q	Gln	CAA	Gln_CA	51	0.753623	1	1.50725
Q	Gln	CAG	Gln_CA	16	0.246377	0.326923	0.492754
R	Arg	CGT	Arg_CG	15	0.285714	0.761905	1.14286
R	Arg	CGC	Arg_CG	6	0.125	0.333333	0.5
R	Arg	CGA	Arg_CG	20	0.375	1	1.5
R	Arg	CGG	Arg_CG	11	0.214286	0.571429	0.857143
I	Ile	ATT	Ile_AT	168	0.372247	0.689796	1.11674
I	Ile	ATC	Ile_AT	39	0.0881057	0.163265	0.264317
I	Ile	ATA	Ile_AT	244	0.539648	1	1.61894
M	Met	ATG	Met_AT	74	1	1	1
T	Thr	ACT	Thr_AC	106	0.457265	1	1.82906
T	Thr	ACC	Thr_AC	20	0.0897436	0.196262	0.358974
T	Thr	ACA	Thr_AC	101	0.435897	0.953271	1.74359
T	Thr	ACG	Thr_AC	3	0.017094	0.0373832	0.0683761
N	Asn	AAT	Asn_AA	125	0.602871	1	1.20574
N	Asn	AAC	Asn_AA	82	0.397129	0.65873	0.794258
K	Lys	AAA	Lys_AA	99	0.847458	1	1.69492
K	Lys	AAG	Lys_AA	17	0.152542	0.18	0.305085
S	Ser	AGT	Ser_AG	55	0.8	1	1.6
S	Ser	AGC	Ser_AG	13	0.2	0.25	0.4
R	Arg	AGA	Arg_AG	63	0.8	1	1.6
R	Arg	AGG	Arg_AG	15	0.2	0.25	0.4
V	Val	GTT	Val_GT	69	0.30837	0.598291	1.23348
V	Val	GTC	Val_GT	21	0.0969163	0.188034	0.387665
V	Val	GTA	Val_GT	116	0.515419	1	2.06167
V	Val	GTG	Val_GT	17	0.0792952	0.153846	0.317181
A	Ala	GCT	Ala_GC	72	0.493243	1	1.97297
A	Ala	GCC	Ala_GC	17	0.121622	0.246575	0.486486
A	Ala	GCA	Ala_GC	49	0.337838	0.684932	1.35135
A	Ala	GCG	Ala_GC	6	0.0472973	0.0958904	0.189189
D	Asp	GAT	Asp_GA	40	0.672131	1	1.34426
D	Asp	GAC	Asp_GA	19	0.327869	0.487805	0.655738
E	Glu	GAA	Glu_GA	58	0.776316	1	1.55263
E	Glu	GAG	Glu_GA	16	0.223684	0.288136	0.447368
G	Gly	GGT	Gly_GG	81	0.443243	1	1.77297
G	Gly	GGC	Gly_GG	8	0.0486486	0.109756	0.194595
G	Gly	GGA	Gly_GG	70	0.383784	0.865854	1.53514
G	Gly	GGG	Gly_GG	22	0.124324	0.280488	0.497297
F	Phe	TTT	Phe_TT	291	0.871642	1	1.74328
F	Phe	TTC	Phe_TT	42	0.128358	0.14726	0.256716
L	Leu	TTA	Leu_TT	310	0.849727	1	1.69945
L	Leu	TTG	Leu_TT	54	0.150273	0.176849	0.300546
S	Ser	TCT	Ser_TC	98	0.492537	1	1.97015
S	Ser	TCC	Ser_TC	14	0.0746269	0.151515	0.298507
S	Ser	TCA	Ser_TC	74	0.373134	0.757576	1.49254
S	Ser	TCG	Ser_TC	11	0.0597015	0.121212	0.238806
Y	Tyr	TAT	Tyr_TA	102	0.691275	1	1.38255
Y	Tyr	TAC	Tyr_TA	45	0.308725	0.446602	0.61745
C	Cys	TGT	Cys_TG	56	0.876923	1	1.75385
C	Cys	TGC	Cys_TG	7	0.123077	0.140351	0.246154
W	Trp	TGG	Trp_TG	31	1	1	1
L	Leu	CTT	Leu_CT	85	0.378855	0.924731	1.51542
L	Leu	CTC	Leu_CT	17	0.0792952	0.193548	0.317181
L	Leu	CTA	Leu_CT	92	0.409692	1	1.63877
L	Leu	CTG	Leu_CT	29	0.132159	0.322581	0.528634
P	Pro	CCT	Pro_CC	95	0.70073	1	2.80292
P	Pro	CCC	Pro_CC	16	0.124088	0.177083	0.49635
P	Pro	CCA	Pro_CC	15	0.116788	0.166667	0.467153
P	Pro	CCG	Pro_CC	7	0.0583942	0.0833333	0.233577
H	His	CAT	His_CA	45	0.657143	1	1.31429
H	His	CAC	His_CA	23	0.342857	0.521739	0.685714
Q	Gln	CAA	Gln_CA	52	0.768116	1	1.53623
Q	Gln	CAG	Gln_CA	15	0.231884	0.301887	0.463768
R	Arg	CGT	Arg_CG	18	0.358491	1	1.43396
R	Arg	CGC	Arg_CG	1	0.0377358	0.105263	0.150943
R	Arg	CGA	Arg_CG	18	0.358491	1	1.43396
R	Arg	CGG	Arg_CG	12	0.245283	0.684211	0.981132
I	Ile	ATT	Ile_AT	171	0.388262	0.731915	1.16479
I	Ile	ATC	Ile_AT	35	0.0812641	0.153191	0.243792
I	Ile	ATA	Ile_AT	234	0.530474	1	1.59142
M	Met	ATG	Met_AT	75	1	1	1
T	Thr	ACT	Thr_AC	99	0.442478	0.980392	1.76991
T	Thr	ACC	Thr_AC	17	0.079646	0.176471	0.318584
T	Thr	ACA	Thr_AC	101	0.451327	1	1.80531
T	Thr	ACG	Thr_AC	5	0.0265487	0.0588235	0.106195
N	Asn	AAT	Asn_AA	126	0.604762	1	1.20952
N	Asn	AAC	Asn_AA	82	0.395238	0.653543	0.790476
K	Lys	AAA	Lys_AA	101	0.842975	1	1.68595
K	Lys	AAG	Lys_AA	18	0.157025	0.186275	0.31405
S	Ser	AGT	Ser_AG	53	0.818182	1	1.63636
S	Ser	AGC	Ser_AG	11	0.181818	0.222222	0.363636
R	Arg	AGA	Arg_AG	70	0.835294	1	1.67059
R	Arg	AGG	Arg_AG	13	0.164706	0.197183	0.329412
V	Val	GTT	Val_GT	80	0.352174	0.818182	1.4087
V	Val	GTC	Val_GT	14	0.0652174	0.151515	0.26087
V	Val	GTA	Val_GT	98	0.430435	1	1.72174
V	Val	GTG	Val_GT	34	0.152174	0.353535	0.608696
A	Ala	GCT	Ala_GC	78	0.533784	1	2.13514
A	Ala	GCC	Ala_GC	14	0.101351	0.189873	0.405405
A	Ala	GCA	Ala_GC	45	0.310811	0.582278	1.24324
A	Ala	GCG	Ala_GC	7	0.0540541	0.101266	0.216216
D	Asp	GAT	Asp_GA	42	0.693548	1	1.3871
D	Asp	GAC	Asp_GA	18	0.306452	0.44186	0.612903
E	Glu	GAA	Glu_GA	59	0.821918	1	1.64384
E	Glu	GAG	Glu_GA	12	0.178082	0.216667	0.356164
G	Gly	GGT	Gly_GG	78	0.434066	1	1.73626
G	Gly	GGC	Gly_GG	10	0.0604396	0.139241	0.241758
G	Gly	GGA	Gly_GG	73	0.406593	0.936709	1.62637
G	Gly	GGG	Gly_GG	17	0.0989011	0.227848	0.395604
F	Phe	TTT	Phe_TT	278	0.8429	1	1.6858
F	Phe	TTC	Phe_TT	51	0.1571	0.18638	0.314199
L	Leu	TTA	Leu_TT	304	0.849582	1	1.69916
L	Leu	TTG	Leu_TT	53	0.150418	0.177049	0.300836
S	Ser	TCT	Ser_TC	87	0.44	1	1.76
S	Ser	TCC	Ser_TC	19	0.1	0.227273	0.4
S	Ser	TCA	Ser_TC	81	0.41	0.931818	1.64
S	Ser	TCG	Ser_TC	9	0.05	0.113636	0.2
Y	Tyr	TAT	Tyr_TA	94	0.650685	1	1.30137
Y	Tyr	TAC	Tyr_TA	50	0.349315	0.536842	0.69863
C	Cys	TGT	Cys_TG	51	0.776119	1	1.55224
C	Cys	TGC	Cys_TG	14	0.223881	0.288462	0.447761
W	Trp	TGG	Trp_TG	25	1	1	1
L	Leu	CTT	Leu_CT	92	0.395745	1	1.58298
L	Leu	CTC	Leu_CT	21	0.093617	0.236559	0.374468
L	Leu	CTA	Leu_CT	86	0.370213	0.935484	1.48085
L	Leu	CTG	Leu_CT	32	0.140426	0.354839	0.561702
P	Pro	CCT	Pro_CC	88	0.654412	1	2.61765
P	Pro	CCC	Pro_CC	22	0.169118	0.258427	0.676471
P	Pro	CCA	Pro_CC	18	0.139706	0.213483	0.558824
P	Pro	CCG	Pro_CC	4	0.0367647	0.0561798	0.147059
H	His	CAT	His_CA	39	0.571429	1	1.14286
H	His	CAC	His_CA	29	0.428571	0.75	0.857143
Q	Gln	CAA	Gln_CA	40	0.602941	1	1.20588
Q	Gln	CAG	Gln_CA	26	0.397059	0.658537	0.794118
R	Arg	CGT	Arg_CG	18	0.351852	1	1.40741
R	Arg	CGC	Arg_CG	5	0.111111	0.315789	0.444444
R	Arg	CGA	Arg_CG	14	0.277778	0.789474	1.11111
R	Arg	CGG	Arg_CG	13	0.259259	0.736842	1.03704
I	Ile	ATT	Ile_AT	152	0.350114	0.621951	1.05034
I	Ile	ATC	Ile_AT	37	0.0869565	0.154472	0.26087
I	Ile	ATA	Ile_AT	245	0.562929	1	1.68879
M	Met	ATG	Met_AT	72	1	1	1
T	Thr	ACT	Thr_AC	94	0.409483	0.969388	1.63793
T	Thr	ACC	Thr_AC	25	0.112069	0.265306	0.448276
T	Thr	ACA	Thr_AC	97	0.422414	1	1.68966
T	Thr	ACG	Thr_AC	12	0.0560345	0.132653	0.224138
N	Asn	AAT	Asn_AA	120	0.596059	1	1.19212
N	Asn	AAC	Asn_AA	81	0.403941	0.677686	0.807882
K	Lys	AAA	Lys_AA	102	0.858333	1	1.71667
K	Lys	AAG	Lys_AA	16	0.141667	0.165049	0.283333
S	Ser	AGT	Ser_AG	53	0.760563	1	1.52113
S	Ser	AGC	Ser_AG	16	0.239437	0.314815	0.478873
R	Arg	AGA	Arg_AG	62	0.797468	1	1.59494
R	Arg	AGG	Arg_AG	15	0.202532	0.253968	0.405063
V	Val	GTT	Val_GT	81	0.354978	0.911111	1.41991
V	Val	GTC	Val_GT	13	0.0606061	0.155556	0.242424
V	Val	GTA	Val_GT	89	0.38961	1	1.55844
V	Val	GTG	Val_GT	44	0.194805	0.5	0.779221
A	Ala	GCT	Ala_GC	70	0.47651	1	1.90604
A	Ala	GCC	Ala_GC	19	0.134228	0.28169	0.536913
A	Ala	GCA	Ala_GC	49	0.33557	0.704225	1.34228
A	Ala	GCG	Ala_GC	7	0.0536913	0.112676	0.214765
D	Asp	GAT	Asp_GA	41	0.677419	1	1.35484
D	Asp	GAC	Asp_GA	19	0.322581	0.47619	0.645161
E	Glu	GAA	Glu_GA	50	0.708333	1	1.41667
E	Glu	GAG	Glu_GA	20	0.291667	0.411765	0.583333
G	Gly	GGT	Gly_GG	75	0.417582	1	1.67033
G	Gly	GGC	Gly_GG	14	0.0824176	0.197368	0.32967
G	Gly	GGA	Gly_GG	65	0.362637	0.868421	1.45055
G	Gly	GGG	Gly_GG	24	0.137363	0.328947	0.549451
F	Phe	TTT	Phe_TT	313	0.882022	1	1.76404
F	Phe	TTC	Phe_TT	41	0.117978	0.133758	0.235955
L	Leu	TTA	Leu_TT	303	0.787565	1	1.57513
L	Leu	TTG	Leu_TT	81	0.212435	0.269737	0.42487
S	Ser	TCT	Ser_TC	118	0.572115	1	2.28846
S	Ser	TCC	Ser_TC	15	0.0769231	0.134454	0.307692
S	Ser	TCA	Ser_TC	66	0.322115	0.563025	1.28846
S	Ser	TCG	Ser_TC	5	0.0288462	0.0504202	0.115385
Y	Tyr	TAT	Tyr_TA	120	0.761006	1	1.52201
Y	Tyr	TAC	Tyr_TA	37	0.238994	0.31405	0.477987
C	Cys	TGT	Cys_TG	57	0.805556	1	1.61111
C	Cys	TGC	Cys_TG	13	0.194444	0.241379	0.388889
W	Trp	TGG	Trp_TG	24	1	1	1
L	Leu	CTT	Leu_CT	65	0.341969	0.725275	1.36788
L	Leu	CTC	Leu_CT	15	0.0829016	0.175824	0.331606
L	Leu	CTA	Leu_CT	90	0.471503	1	1.88601
L	Leu	CTG	Leu_CT	19	0.103627	0.21978	0.414508
P	Pro	CCT	Pro_CC	84	0.691057	1	2.76423
P	Pro	CCC	Pro_CC	16	0.138211	0.2	0.552846
P	Pro	CCA	Pro_CC	14	0.121951	0.176471	0.487805
P	Pro	CCG	Pro_CC	5	0.0487805	0.0705882	0.195122
H	His	CAT	His_CA	28	0.591837	1	1.18367
H	His	CAC	His_CA	19	0.408163	0.689655	0.816327
Q	Gln	CAA	Gln_CA	45	0.741935	1	1.48387
Q	Gln	CAG	Gln_CA	15	0.258065	0.347826	0.516129
R	Arg	CGT	Arg_CG	17	0.346154	0.9	1.38462
R	Arg	CGC	Arg_CG	3	0.0769231	0.2	0.307692
R	Arg	CGA	Arg_CG	19	0.384615	1	1.53846
R	Arg	CGG	Arg_CG	9	0.192308	0.5	0.769231
I	Ile	ATT	Ile_AT	170	0.403302	0.814286	1.20991
I	Ile	ATC	Ile_AT	42	0.101415	0.204762	0.304245
I	Ile	ATA	Ile_AT	209	0.495283	1	1.48585
M	Met	ATG	Met_AT	58	1	1	1
T	Thr	ACT	Thr_AC	108	0.457983	1	1.83193
T	Thr	ACC	Thr_AC	18	0.0798319	0.174312	0.319328
T	Thr	ACA	Thr_AC	97	0.411765	0.899083	1.64706
T	Thr	ACG	Thr_AC	11	0.0504202	0.110092	0.201681
N	Asn	AAT	Asn_AA	128	0.626214	1	1.25243
N	Asn	AAC	Asn_AA	76	0.373786	0.596899	0.747573
K	Lys	AAA	Lys_AA	104	0.833333	1	1.66667
K	Lys	AAG	Lys_AA	20	0.166667	0.2	0.333333
S	Ser	AGT	Ser_AG	54	0.785714	1	1.57143
S	Ser	AGC	Ser_AG	14	0.214286	0.272727	0.428571
R	Arg	AGA	Arg_AG	72	0.793478	1	1.58696
R	Arg	AGG	Arg_AG	18	0.206522	0.260274	0.413043
V	Val	GTT	Val_GT	72	0.341121	0.701923	1.36449
V	Val	GTC	Val_GT	14	0.0700935	0.144231	0.280374
V	Val	GTA	Val_GT	103	0.485981	1	1.94393
V	Val	GTG	Val_GT	21	0.102804	0.211538	0.411215
A	Ala	GCT	Ala_GC	57	0.495726	1	1.98291
A	Ala	GCC	Ala_GC	12	0.111111	0.224138	0.444444
A	Ala	GCA	Ala_GC	43	0.376068	0.758621	1.50427
A	Ala	GCG	Ala_GC	1	0.017094	0.0344828	0.0683761
D	Asp	GAT	Asp_GA	40	0.732143	1	1.46429
D	Asp	GAC	Asp_GA	14	0.267857	0.365854	0.535714
E	Glu	GAA	Glu_GA	55	0.746667	1	1.49333
E	Glu	GAG	Glu_GA	18	0.253333	0.339286	0.506667
G	Gly	GGT	Gly_GG	64	0.40625	1	1.625
G	Gly	GGC	Gly_GG	9	0.0625	0.153846	0.25
G	Gly	GGA	Gly_GG	62	0.39375	0.969231	1.575
G	Gly	GGG	Gly_GG	21	0.1375	0.338462	0.55
F	Phe	TTT	Phe_TT	285	0.907937	1	1.81587
F	Phe	TTC	Phe_TT	28	0.0920635	0.101399	0.184127
L	Leu	TTA	Leu_TT	384	0.929952	1	1.8599
L	Leu	TTG	Leu_TT	28	0.0700483	0.0753247	0.140097
S	Ser	TCT	Ser_TC	114	0.550239	1	2.20096
S	Ser	TCC	Ser_TC	15	0.076555	0.13913	0.30622
S	Ser	TCA	Ser_TC	73	0.354067	0.643478	1.41627
S	Ser	TCG	Ser_TC	3	0.0191388	0.0347826	0.076555
Y	Tyr	TAT	Tyr_TA	107	0.794118	1	1.58824
Y	Tyr	TAC	Tyr_TA	27	0.205882	0.259259	0.411765
C	Cys	TGT	Cys_TG	46	0.854545	1	1.70909
C	Cys	TGC	Cys_TG	7	0.145455	0.170213	0.290909
W	Trp	TGG	Trp_TG	20	1	1	1
L	Leu	CTT	Leu_CT	76	0.418478	0.939024	1.67391
L	Leu	CTC	Leu_CT	10	0.0597826	0.134146	0.23913
L	Leu	CTA	Leu_CT	81	0.445652	1	1.78261
L	Leu	CTG	Leu_CT	13	0.076087	0.170732	0.304348
P	Pro	CCT	Pro_CC	98	0.702128	1	2.80851
P	Pro	CCC	Pro_CC	6	0.0496454	0.0707071	0.198582
P	Pro	CCA	Pro_CC	31	0.22695	0.323232	0.907801
P	Pro	CCG	Pro_CC	2	0.0212766	0.030303	0.0851064
H	His	CAT	His_CA	56	0.850746	1	1.70149
H	His	CAC	His_CA	9	0.149254	0.175439	0.298507
Q	Gln	CAA	Gln_CA	53	0.818182	1	1.63636
Q	Gln	CAG	Gln_CA	11	0.181818	0.222222	0.363636
R	Arg	CGT	Arg_CG	23	0.470588	1	1.88235
R	Arg	CGC	Arg_CG	1	0.0392157	0.0833333	0.156863
R	Arg	CGA	Arg_CG	15	0.313725	0.666667	1.2549
R	Arg	CGG	Arg_CG	8	0.176471	0.375	0.705882
I	Ile	ATT	Ile_AT	183	0.398268	0.724409	1.19481
I	Ile	ATC	Ile_AT	23	0.0519481	0.0944882	0.155844
I	Ile	ATA	Ile_AT	253	0.549784	1	1.64935
M	Met	ATG	Met_AT	71	1	1	1
T	Thr	ACT	Thr_AC	115	0.495726	1	1.98291
T	Thr	ACC	Thr_AC	20	0.0897436	0.181034	0.358974
T	Thr	ACA	Thr_AC	90	0.388889	0.784483	1.55556
T	Thr	ACG	Thr_AC	5	0.025641	0.0517241	0.102564
N	Asn	AAT	Asn_AA	152	0.75	1	1.5
N	Asn	AAC	Asn_AA	50	0.25	0.333333	0.5
K	Lys	AAA	Lys_AA	94	0.87156	1	1.74312
K	Lys	AAG	Lys_AA	13	0.12844	0.147368	0.256881
S	Ser	AGT	Ser_AG	50	0.85	1	1.7
S	Ser	AGC	Ser_AG	8	0.15	0.176471	0.3
R	Arg	AGA	Arg_AG	68	0.793103	1	1.58621
R	Arg	AGG	Arg_AG	17	0.206897	0.26087	0.413793
V	Val	GTT	Val_GT	90	0.417431	0.866667	1.66972
V	Val	GTC	Val_GT	8	0.0412844	0.0857143	0.165138
V	Val	GTA	Val_GT	104	0.481651	1	1.92661
V	Val	GTG	Val_GT	12	0.059633	0.12381	0.238532
A	Ala	GCT	Ala_GC	64	0.451389	1	1.80556
A	Ala	GCC	Ala_GC	11	0.0833333	0.184615	0.333333
A	Ala	GCA	Ala_GC	57	0.402778	0.892308	1.61111
A	Ala	GCG	Ala_GC	8	0.0625	0.138462	0.25
D	Asp	GAT	Asp_GA	49	0.833333	1	1.66667
D	Asp	GAC	Asp_GA	9	0.166667	0.2	0.333333
E	Glu	GAA	Glu_GA	61	0.837838	1	1.67568
E	Glu	GAG	Glu_GA	11	0.162162	0.193548	0.324324
G	Gly	GGT	Gly_GG	87	0.494382	1	1.97753
G	Gly	GGC	Gly_GG	9	0.0561798	0.113636	0.224719
G	Gly	GGA	Gly_GG	63	0.359551	0.727273	1.4382
G	Gly	GGG	Gly_GG	15	0.0898876	0.181818	0.359551

## Sheet: Sheet 2 - KaKs Ratio Values
Mitogenomic organization and characteristics of deep-sea pelagic ostracods from both polar regions
Emily Yi-Shyuan Chen*, Artur Burzyński, Beata Śmietanka, Marek Lubośny, and Katarzyna Błachowiak-Samołyk
Ka	Ks	variance_Ka	variance_Ks	Ka_Ks	PCG	group
0.019679	0.334772	3.54e-05	0.00348969	0.0587833	ND1	ND
0.0187757	0.387448	3.05e-05	0.00377085	0.04846	ND1	ND
0.195802	1.39366	0.000695	0.167102	0.140494	ND1	ND
0.144402	1.87014	0.000462	1.65351	0.0772145	ND1	ND
0.0250885	0.425103	4.66e-05	0.00425277	0.0590174	ND1	ND
0.193939	1.55071	0.000697	0.346052	0.125065	ND1	ND
0.132634	1.80996	0.000432	0.992554	0.07328	ND1	ND
0.195596	1.35278	0.000696	0.136628	0.144588	ND1	ND
0.146153	2.01869	0.000461	3.65153	0.0724	ND1	ND
0.16094	1.44237	0.000583	0.340554	0.11158	ND1	ND
0.0417913	0.295266	9.51e-05	0.0023922	0.141537	ND2	ND
0.0374123	0.290709	8.8e-05	0.00223988	0.128693	ND2	ND
0.36953	2.57439	0.00191	4.21863	0.143541	ND2	ND
0.236768	1.63803	0.000952	0.36434	0.144544	ND2	ND
0.0469485	0.466295	0.000128	0.0047845	0.100684	ND2	ND
0.371288	10	0.00195	10	0.0371288	ND2	ND
0.239592	1.46236	0.00095	0.133703	0.163839	ND2	ND
0.376261	3.39143	0.00196	26.0162	0.110945	ND2	ND
0.242225	1.71578	0.00096	0.471823	0.141175	ND2	ND
0.0190819	0.167945	0.000128	0.00267335	0.11362	ND3	ND
0.0121974	0.12653	9.11e-05	0.00239692	0.0963991	ND3	ND
0.0204637	0.242833	0.000167	0.00511218	0.0842709	ND3	ND
0.320868	2.66952	0.00163	10.5421	0.120197	ND2	ND
0.0356926	0.313	4.74e-05	0.00179904	0.113893	ND4	ND
0.0314811	0.337	4.89e-05	0.00190692	0.0935503	ND4	ND
0.242669	10	0.000645	10	0.0242669	ND4	ND
0.191138	1.67	0.00047	0.292496	0.114743	ND4	ND
0.0466088	0.342	7.06e-05	0.00219264	0.136449	ND4	ND
0.236734	10	0.000623	10	0.0236734	ND4	ND
0.194903	1.58	0.00048	0.177194	0.123392	ND4	ND
0.235086	10	0.000621	10	0.0235086	ND4	ND
0.194841	2.37428	0.000479	5.71216	0.0820631	ND4	ND
0.242373	1.55258	0.000696	0.192982	0.15611	ND4	ND
0.0296404	0.306776	3.85e-05	0.00127203	0.0966189	ND5	ND
0.0313572	0.390233	3.3e-05	0.0020598	0.0803549	ND5	ND
0.248488	2.09575	0.000558	0.780215	0.118568	ND5	ND
0.164465	1.56038	0.000331	0.102766	0.105401	ND5	ND
0.0402916	0.459354	5.1e-05	0.00249521	0.0877137	ND5	ND
0.246752	10	0.000559	10	0.0246752	ND5	ND
0.155155	1.59506	0.000313	0.224221	0.0972721	ND5	ND
0.246848	10	0.000552	10	0.0246848	ND5	ND
0.152161	1.99653	0.000312	0.916986	0.0762129	ND5	ND
0.236115	1.57586	0.000538	0.180759	0.149832	ND5	ND
0.0122491	0.140281	0.000109761	0.00195953	0.0873185	ND4L	ND
0.0135898	0.330604	0.000128887	0.00906021	0.041106	ND4L	ND
0.390501	10	0.00677727	10	0.0390501	ND4L	ND
0.152617	0.981386	0.00194849	0.141539	0.155512	ND4L	ND
0.0206591	0.34362	0.000218101	0.00992369	0.0601219	ND4L	ND
0.398978	10	0.00703518	10	0.0398978	ND4L	ND
0.156346	1.03322	0.00204415	0.157624	0.151319	ND4L	ND
0.38745	10	0.00660488	10	0.038745	ND4L	ND
0.149845	1.06652	0.00200274	0.18378	0.140499	ND4L	ND
0.397191	10	0.00680309	10	0.039719	ND4L	ND
0.0221898	0.270078	8.49e-05	0.00320911	0.0821605	ND6	ND
0.023723	0.341222	0.000134572	0.00546146	0.0695235	ND6	ND
0.40433	1.65883	0.00394783	2.37679	0.243744	ND6	ND
0.241966	1.17697	0.00188555	0.126541	0.205584	ND6	ND
0.0250719	0.390418	0.000144215	0.00597462	0.064218	ND6	ND
0.420613	1.73182	0.00410605	2.94648	0.242873	ND6	ND
0.244934	1.02394	0.00190307	0.0950641	0.239208	ND6	ND
0.422485	10	0.00414259	10	0.0422485	ND6	ND
0.231773	0.994497	0.00181756	0.0706282	0.233055	ND6	ND
0.479756	1.11499	0.00574276	0.199467	0.43028	ND6	ND
0.0148436	0.280552	2.73e-05	0.00157327	0.0529083	CYTB	CYTB
0.0124777	0.391782	2.25e-05	0.00312448	0.0318485	CYTB	CYTB
0.123896	1.26143	0.000299	0.107367	0.0982185	CYTB	CYTB
0.0824935	10	0.000202	10	0.00824935	CYTB	CYTB
0.0149826	0.367901	2.67e-05	0.00255181	0.0407244	CYTB	CYTB
0.1233	1.36875	0.000306	0.199081	0.0900819	CYTB	CYTB
0.0803075	2.35618	0.000193	21.1796	0.0340838	CYTB	CYTB
0.126807	1.50995	0.000312	0.271829	0.0839811	CYTB	CYTB
0.0793906	10	0.000196	10	0.00793906	CYTB	CYTB
0.122546	1.02403	0.000299	0.0459222	0.119671	CYTB	CYTB
0.00657931	0.315308	8.02e-06	0.00135718	0.0208663	COX1	COX
0.00681625	0.386243	8.45e-06	0.00177424	0.0176476	COX1	COX
0.0697319	1.78042	0.00012	0.486109	0.0391661	COX1	COX
0.0462135	10	6.8e-05	10	0.00462135	COX1	COX
0.00810486	0.509591	1.17e-05	0.00274947	0.0159046	COX1	COX
0.0731722	1.87777	0.000124	0.441893	0.0389675	COX1	COX
0.0459158	10	6.98e-05	10	0.00459158	COX1	COX
0.0709509	1.88768	0.00012	0.503683	0.0375863	COX1	COX
0.0472436	10	7.19e-05	10	0.00472437	COX1	COX
0.0680048	2.33803	0.000116	9.99574	0.0290864	COX1	COX
0.0201996	0.305004	6.05e-05	0.00487085	0.0662272	COX2	COX
0.0183103	0.264327	5.44e-05	0.00286908	0.0692713	COX2	COX
0.153407	1.02055	0.000601	0.0807508	0.150318	COX2	COX
1.16335	10	0.0412	10	0.116335	COX2	COX
0.019553	0.36196	6.67e-05	0.00630217	0.0540197	COX2	COX
0.164148	0.90465	0.000628	0.0438356	0.181449	COX2	COX
1.18609	10	0.0401	10	0.118609	COX2	COX
0.165312	1.14297	0.000658	0.160037	0.144634	COX2	COX
1.1824	10	0.039	10	0.11824	COX2	COX
1.12495	10	0.0349	10	0.112495	COX2	COX
0.0192384	0.248892	5.44e-05	0.00168785	0.0772963	COX3	COX
0.0158116	0.286511	5.35e-05	0.00237686	0.0551865	COX3	COX
0.109545	1.18091	0.000398	0.0760514	0.0927636	COX3	COX
0.0756684	0.923227	0.000259	0.0414898	0.0819608	COX3	COX
0.0237513	0.415911	6.22e-05	0.00407748	0.0571067	COX3	COX
0.108389	1.10403	0.000403	0.0542406	0.0981761	COX3	COX
0.0855864	0.939306	0.00028	0.0365834	0.0911166	COX3	COX
0.112298	1.21548	0.000414	0.0821228	0.09239	COX3	COX
0.0825111	0.982962	0.000289	0.0429338	0.0839413	COX3	COX
0.115932	1.43425	0.000453	0.464323	0.080831	COX3	COX
0.0194731	0.34957	6.86e-05	0.00344514	0.0557057	ATP6	ATP
0.0161225	0.332499	4.21e-05	0.00340887	0.0484888	ATP6	ATP
0.134375	1.77316	0.000666	0.529691	0.0757827	ATP6	ATP
0.081486	1.59708	0.000429	0.211531	0.051022	ATP6	ATP
0.0260848	0.488431	8.21e-05	0.00588154	0.0534052	ATP6	ATP
0.139951	10	0.000722	10	0.0139951	ATP6	ATP
0.0842715	1.73514	0.000432	0.375579	0.0485675	ATP6	ATP
0.136694	2.20001	0.000681	3.74198	0.0621334	ATP6	ATP
0.0817202	1.97086	0.000419	3.04768	0.0414642	ATP6	ATP
0.160748	10	0.000781	10	0.0160748	ATP6	ATP
0.0322632	0.802881	0.000902	0.0966	0.0401843	ATP8	ATP
0.0516872	0.819524	0.00146206	0.0706	0.0630698	ATP8	ATP
0.280985	1.03733	0.00728365	0.172	0.270872	ATP8	ATP
0.273422	2.87023	0.00695083	1740	0.0952612	ATP8	ATP
0.0374849	0.224352	0.00085087	0.00902	0.167081	ATP8	ATP
0.258468	1.78281	0.0063289	3.14	0.144978	ATP8	ATP
0.26367	10	0.00643938	10	0.026367	ATP8	ATP
0.256121	1.37409	0.00674041	1.06	0.186393	ATP8	ATP
0.273048	10	0.00669937	10	0.0273048	ATP8	ATP
0.215724	0.747242	0.00645186	0.0859	0.288693	ATP8	ATP

## Sheet: Sheet 3 - CREx Analyses
Mitogenomic organization and characteristics of deep-sea pelagic ostracods from both polar regions
Emily Yi-Shyuan Chen*, Artur Burzyński, Beata Śmietanka, Marek Lubośny, and Katarzyna Błachowiak-Samołyk
Source Gene Order	Target Gene Order	Rearrangement	Breakpoints
Pancrustacean Ground Pattern	Boroecia antipoda	TDRL(trnL2 cox3 trnG trnA trnR trnE trnF nd5 trnH nd4 nd4L trnT trnP nd6 trnS2 nd1 trnL1 rrnL trnV rrnS trnI trnQ trnM nd2 trnW trnC ,trnK trnD atp8 atp6 nd3 trnN trnS1 cytb trnY ,)	cox1~trnL2,trnL2~cox2,cox2~trnK,trnK~trnD,atp6~cox3,cox3~trnG,trnG~nd3,nd3~trnA,trnA~trnR,trnR~trnN,trnN~trnS1,trnS1~trnE,-nd4L~trnT,nd6~cytb,cytb~trnS2,trnS2~-nd1,-nd1~-trnL1,-trnL1~-rrnL,-rrnL~-trnV,-trnV~-rrnS,-rrnS~trnI,trnI~-trnQ,-trnQ~trnM,nd2~trnW,trnW~-trnC,-trnC~-trnY,-trnY~cox1
		TDRL(trnL2 trnA cytb trnL1 rrnL rrnS trnI trnQ trnC trnY ,trnD atp8 atp6 trnN trnS1 trnE trnF nd5 trnH nd4 nd4L trnT trnP nd6 trnS2 nd1 trnV trnW ,)
		TDRL(trnK cox3 trnG nd3 trnR trnN trnE trnF nd5 trnH nd4 nd4L nd1 rrnL rrnS trnQ trnW trnC trnY ,trnL2 trnD atp8 atp6 trnA trnS1 trnT trnP nd6 cytb trnS2 trnL1 trnV trnI trnM nd2 ,)
		TDRL(trnD atp8 atp6 trnG nd3 trnN trnS1 trnT trnP nd6 cytb nd1 rrnL trnV rrnS trnI trnQ trnW trnC trnY ,trnL2 cox2 trnK cox3 trnA trnR trnE trnF nd5 trnH nd4 nd4L trnS2 trnL1 trnM nd2 ,)
		I(trnL2 cox2 )
		I(cox3 trnG nd3 trnA )
		I(trnS1 trnE trnF nd5 trnH nd4 nd4L trnT trnP nd6 cytb trnS2 )
		I(trnI )
		I(trnW )
Pancrustacean Ground Pattern	Boroecia maxima	TDRL(trnL2 cox3 trnG trnA trnR trnE trnF nd5 trnH nd4 nd4L trnT trnP nd6 trnS2 nd1 trnL1 rrnL trnV rrnS trnI trnQ trnM nd2 trnW trnC ,trnK trnD atp8 atp6 nd3 trnN trnS1 cytb trnY ,)	cox1~trnL2,trnL2~cox2,cox2~trnK,trnK~trnD,atp6~cox3,cox3~trnG,trnG~nd3,nd3~trnA,trnA~trnR,trnR~trnN,trnN~trnS1,trnS1~trnE,-nd4L~trnT,nd6~cytb,cytb~trnS2,trnS2~-nd1,-nd1~-trnL1,-trnL1~-rrnL,-rrnL~-trnV,-trnV~-rrnS,-rrnS~trnI,trnI~-trnQ,-trnQ~trnM,nd2~trnW,trnW~-trnC,-trnC~-trnY,-trnY~cox1
		TDRL(trnL2 trnA cytb trnL1 rrnL rrnS trnI trnQ trnC trnY ,trnD atp8 atp6 trnN trnS1 trnE trnF nd5 trnH nd4 nd4L trnT trnP nd6 trnS2 nd1 trnV trnW ,)
		TDRL(trnK cox3 trnG nd3 trnR trnN trnE trnF nd5 trnH nd4 nd4L nd1 rrnL rrnS trnQ trnW trnC trnY ,trnL2 trnD atp8 atp6 trnA trnS1 trnT trnP nd6 cytb trnS2 trnL1 trnV trnI trnM nd2 ,)
		TDRL(trnD atp8 atp6 trnG nd3 trnN trnS1 trnT trnP nd6 cytb nd1 rrnL trnV rrnS trnI trnQ trnW trnC trnY ,trnL2 cox2 trnK cox3 trnA trnR trnE trnF nd5 trnH nd4 nd4L trnS2 trnL1 trnM nd2 ,)
		I(trnL2 cox2 )
		I(cox3 trnG nd3 trnA )
		I(trnS1 trnE trnF nd5 trnH nd4 nd4L trnT trnP nd6 cytb trnS2 )
		I(trnI )
		I(trnW )
Pancrustacean Ground Pattern	Boroecia borealis	TDRL(trnL2 cox3 trnG trnA trnR trnE trnF nd5 trnH nd4 nd4L trnT trnP nd6 trnS2 nd1 trnL1 rrnL trnV rrnS trnI trnQ trnM nd2 trnW trnC ,trnK trnD atp8 atp6 nd3 trnN trnS1 cytb trnY ,)	cox1~trnL2,trnL2~cox2,cox2~trnK,trnK~trnD,atp6~cox3,cox3~trnG,trnG~nd3,nd3~trnA,trnA~trnR,trnR~trnN,trnN~trnS1,trnS1~trnE,-nd4L~trnT,nd6~cytb,cytb~trnS2,trnS2~-nd1,-nd1~-trnL1,-trnL1~-rrnL,-rrnL~-trnV,-trnV~-rrnS,-rrnS~trnI,trnI~-trnQ,-trnQ~trnM,nd2~trnW,trnW~-trnC,-trnC~-trnY,-trnY~cox1
		TDRL(trnL2 trnA cytb trnL1 rrnL rrnS trnI trnQ trnC trnY ,trnD atp8 atp6 trnN trnS1 trnE trnF nd5 trnH nd4 nd4L trnT trnP nd6 trnS2 nd1 trnV trnW ,)
		TDRL(trnK cox3 trnG nd3 trnR trnN trnE trnF nd5 trnH nd4 nd4L nd1 rrnL rrnS trnQ trnW trnC trnY ,trnL2 trnD atp8 atp6 trnA trnS1 trnT trnP nd6 cytb trnS2 trnL1 trnV trnI trnM nd2 ,)
		TDRL(trnD atp8 atp6 trnG nd3 trnN trnS1 trnT trnP nd6 cytb nd1 rrnL trnV rrnS trnI trnQ trnW trnC trnY ,trnL2 cox2 trnK cox3 trnA trnR trnE trnF nd5 trnH nd4 nd4L trnS2 trnL1 trnM nd2 ,)
		I(trnL2 cox2 )
		I(cox3 trnG nd3 trnA )
		I(trnS1 trnE trnF nd5 trnH nd4 nd4L trnT trnP nd6 cytb trnS2 )
		I(trnI )
		I(trnW )
Pancrustacean Ground Pattern	Obtusoecia obtusata	TDRL(trnL2 cox3 trnG trnA trnR trnE trnF nd5 trnH nd4 nd4L trnT trnP nd6 trnS2 nd1 trnL1 rrnL trnV rrnS trnI trnQ trnM nd2 trnW trnC ,trnK trnD atp8 atp6 nd3 trnN trnS1 cytb trnY ,)	cox1~trnL2,trnL2~cox2,cox2~trnK,trnK~trnD,atp6~cox3,cox3~trnG,trnG~nd3,nd3~trnA,trnA~trnR,trnR~trnN,trnN~trnS1,trnS1~trnE,-nd4L~trnT,nd6~cytb,cytb~trnS2,trnS2~-nd1,-nd1~-trnL1,-trnL1~-rrnL,-rrnL~-trnV,-trnV~-rrnS,-rrnS~trnI,trnI~-trnQ,-trnQ~trnM,nd2~trnW,trnW~-trnC,-trnC~-trnY,-trnY~cox1
		TDRL(trnL2 trnA cytb trnL1 rrnL rrnS trnI trnQ trnC trnY ,trnD atp8 atp6 trnN trnS1 trnE trnF nd5 trnH nd4 nd4L trnT trnP nd6 trnS2 nd1 trnV trnW ,)
		TDRL(trnK cox3 trnG nd3 trnR trnN trnE trnF nd5 trnH nd4 nd4L nd1 rrnL rrnS trnQ trnW trnC trnY ,trnL2 trnD atp8 atp6 trnA trnS1 trnT trnP nd6 cytb trnS2 trnL1 trnV trnI trnM nd2 ,)
		TDRL(trnD atp8 atp6 trnG nd3 trnN trnS1 trnT trnP nd6 cytb nd1 rrnL trnV rrnS trnI trnQ trnW trnC trnY ,trnL2 cox2 trnK cox3 trnA trnR trnE trnF nd5 trnH nd4 nd4L trnS2 trnL1 trnM nd2 ,)
		I(trnL2 cox2 )
		I(cox3 trnG nd3 trnA )
		I(trnS1 trnE trnF nd5 trnH nd4 nd4L trnT trnP nd6 cytb trnS2 )
		I(trnI )
		I(trnW )
Pancrustacean Ground Pattern	Discoconchoecia elegans	TDRL(trnL2 trnK trnG nd3 trnA trnR cytb trnL1 rrnL rrnS trnI trnQ trnC trnY ,cox2 trnD atp8 atp6 cox3 trnN trnS1 trnE trnF nd5 trnH nd4 nd4L trnT trnP nd6 trnS2 nd1 trnV trnW ,)	cox1~trnL2,trnL2~cox2,cox2~trnK,trnK~trnD,atp6~cox3,cox3~trnG,trnG~nd3,nd3~trnA,trnA~trnR,trnR~trnN,trnN~trnS1,trnS1~trnE,-nd4L~trnT,nd6~cytb,cytb~trnS2,trnS2~-nd1,-nd1~-trnL1,-trnL1~-rrnL,-rrnL~-trnV,-trnV~-rrnS,-rrnS~trnI,trnI~-trnQ,-trnQ~trnM,nd2~trnW,trnW~-trnC,-trnC~-trnY,-trnY~cox1
		TDRL(cox2 cox3 trnG trnA trnR trnE trnF nd5 trnH nd4 nd4L trnT trnP nd6 trnS2 nd1 trnL1 rrnL trnV rrnS trnI trnQ trnM nd2 trnW trnC ,trnK trnD atp8 atp6 nd3 trnN trnS1 cytb trnY ,)
		TDRL(trnD atp8 atp6 trnG nd3 trnN trnS1 trnT trnP nd6 cytb nd1 rrnL trnV rrnS trnI trnQ trnW trnC trnY ,trnL2 cox2 trnK cox3 trnA trnR trnE trnF nd5 trnH nd4 nd4L trnS2 trnL1 trnM nd2 ,)
		TDRL(cox3 trnG nd3 trnN trnE trnF nd5 trnH nd4 nd4L nd1 trnL1 rrnL rrnS trnQ trnW trnC trnY ,trnD atp8 atp6 trnA trnR trnS1 trnT trnP nd6 cytb trnS2 trnV trnI trnM nd2 ,)
		I(trnL2 cox2 )
		I(cox3 trnG nd3 )
		I(trnS1 trnE trnF nd5 trnH nd4 nd4L trnT trnP nd6 cytb trnS2 )
		I(trnI )
		I(trnW )
		iT(trnA ,trnR ,)
Pancrustacean Ground Pattern	Paraconchoecia oblonga	T(nd4 ,nd4L ,)	cox1~trnL2,trnL2~cox2,cox2~trnK,trnK~trnD,atp6~cox3,cox3~trnG,trnG~nd3,nd3~trnA,trnA~trnR,trnR~trnN,trnN~trnS1,trnS1~trnE,-trnH~-nd4,-nd4~-nd4L,-nd4L~trnT,nd6~cytb,cytb~trnS2,trnS2~-nd1,-nd1~-trnL1,-trnL1~-rrnL,-rrnL~-trnV,-trnV~-rrnS,-rrnS~trnI,trnI~-trnQ,-trnQ~trnM,nd2~trnW,trnW~-trnC,-trnC~-trnY,-trnY~cox1
		TDRL(trnL2 cox2 cox3 trnG trnA trnR trnE trnF nd5 trnH nd4 nd4L trnT trnP nd6 nd1 trnL1 rrnL trnV rrnS trnI trnQ trnW trnC ,trnK trnD atp8 atp6 nd3 trnN trnS1 cytb trnS2 trnM nd2 trnY ,)
		TDRL(cox2 trnK trnG nd3 trnR nd4 nd4L cytb trnS2 trnL1 rrnL rrnS trnI trnQ trnM nd2 trnC trnY ,trnL2 trnD atp8 atp6 cox3 trnA trnN trnS1 trnE trnF nd5 trnH trnT trnP nd6 nd1 trnV trnW ,)
		TDRL(trnD atp8 atp6 nd3 trnN trnS1 trnT trnP nd6 cytb nd1 rrnL trnV rrnS trnI trnQ trnW trnC trnY ,trnL2 cox2 trnK cox3 trnA trnR trnE trnF nd5 trnH nd4 nd4L trnS2 trnL1 trnM nd2 ,)
		TDRL(cox3 trnG nd3 trnR trnN trnS2 nd1 trnL1 rrnL rrnS trnQ trnM nd2 trnW trnC trnY ,cox2 trnK trnD atp8 atp6 trnA trnS1 trnE trnF nd5 trnH nd4 nd4L trnT trnP nd6 cytb trnV trnI ,)
		I(cox2 )
		I(cox3 trnG nd3 trnA )
		I(trnS1 trnE trnF nd5 trnH nd4 nd4L trnT trnP nd6 cytb trnS2 )
		I(trnI )
		I(trnW )
Pancrustacean Ground Pattern	Vargula hilgendorfii	TDRL(trnL2 trnA trnR trnS1 trnE trnP rrnL trnV rrnS trnI trnQ trnM nd2 trnW trnY ,trnK trnG nd3 trnN trnF nd5 trnH nd4 nd4L trnT nd6 cytb trnS2 nd1 trnL1 trnC ,)	cox1~trnL2,trnL2~cox2,cox2~trnK,trnK~trnD,cox3~trnG,nd3~trnA,trnR~trnN,trnN~trnS1,trnS1~trnE,trnE~-trnF,trnT~-trnP,-trnP~nd6,cytb~trnS2,trnS2~-nd1,-nd1~-trnL1,-trnL1~-rrnL,-rrnL~-trnV,-trnV~-rrnS,trnW~-trnC,-trnC~-trnY,-trnY~cox1
		TDRL(cox2 trnD atp8 atp6 cox3 trnG nd3 trnS1 trnE trnF nd5 trnH nd4 nd4L trnT trnP nd6 cytb nd1 trnL1 trnC ,trnL2 trnK trnA trnR trnN trnS2 rrnL trnV rrnS trnI trnQ trnM nd2 trnW ,)
		TDRL(trnK trnA trnR trnN trnF nd5 trnH nd4 nd4L trnT nd6 cytb trnS2 trnV ,trnL2 trnG nd3 trnE trnP nd1 trnL1 rrnL rrnS trnI trnQ trnM nd2 trnW trnC trnY ,)
		I(trnL2 )
		I(trnK )
		I(trnG nd3 trnA trnR )
		I(trnS1 )
		I(trnP )
		I(trnC )
		iT(trnL1 ,nd1 ,)
Pancrustacean Ground Pattern	Vargula tsujii	TDRL(trnL2 trnA trnR trnS1 trnE trnP rrnL trnV rrnS trnI trnQ trnM nd2 trnW trnY ,trnK trnG nd3 trnN trnF nd5 trnH nd4 nd4L trnT nd6 cytb trnS2 nd1 trnL1 trnC ,)	cox1~trnL2,trnL2~cox2,cox2~trnK,trnK~trnD,cox3~trnG,nd3~trnA,trnR~trnN,trnN~trnS1,trnS1~trnE,trnE~-trnF,trnT~-trnP,-trnP~nd6,cytb~trnS2,trnS2~-nd1,-nd1~-trnL1,-trnL1~-rrnL,-rrnL~-trnV,-trnV~-rrnS,trnW~-trnC,-trnC~-trnY,-trnY~cox1
		TDRL(cox2 trnD atp8 atp6 cox3 trnG nd3 trnS1 trnE trnF nd5 trnH nd4 nd4L trnT trnP nd6 cytb nd1 trnL1 trnC ,trnL2 trnK trnA trnR trnN trnS2 rrnL trnV rrnS trnI trnQ trnM nd2 trnW ,)
		TDRL(trnK trnA trnR trnN trnF nd5 trnH nd4 nd4L trnT nd6 cytb trnS2 trnV ,trnL2 trnG nd3 trnE trnP nd1 trnL1 rrnL rrnS trnI trnQ trnM nd2 trnW trnC trnY ,)
		I(trnL2 )
		I(trnK )
		I(trnG nd3 trnA trnR )
		I(trnS1 )
		I(trnP )
		I(trnC )
		iT(trnL1 ,nd1 ,)
Pancrustacean Ground Pattern	Cypridina dentata	TDRL(trnL2 trnA trnR trnS1 trnE trnP rrnL trnV rrnS trnI trnQ trnM nd2 trnW trnY ,trnK trnG nd3 trnN trnF nd5 trnH nd4 nd4L trnT nd6 cytb trnS2 nd1 trnL1 trnC ,)	cox1~trnL2,trnL2~cox2,cox2~trnK,trnK~trnD,cox3~trnG,nd3~trnA,trnR~trnN,trnN~trnS1,trnS1~trnE,trnE~-trnF,trnT~-trnP,-trnP~nd6,cytb~trnS2,trnS2~-nd1,-nd1~-trnL1,-trnL1~-rrnL,-rrnL~-trnV,-trnV~-rrnS,trnW~-trnC,-trnC~-trnY,-trnY~cox1
		TDRL(cox2 trnD atp8 atp6 cox3 trnG nd3 trnS1 trnE trnF nd5 trnH nd4 nd4L trnT trnP nd6 cytb nd1 trnL1 trnC ,trnL2 trnK trnA trnR trnN trnS2 rrnL trnV rrnS trnI trnQ trnM nd2 trnW ,)
		TDRL(trnK trnA trnR trnN trnF nd5 trnH nd4 nd4L trnT nd6 cytb trnS2 trnV ,trnL2 trnG nd3 trnE trnP nd1 trnL1 rrnL rrnS trnI trnQ trnM nd2 trnW trnC trnY ,)
		I(trnL2 )
		I(trnK )
		I(trnG nd3 trnA trnR )
		I(trnS1 )
		I(trnP )
		I(trnC )
		iT(trnL1 ,nd1 ,)
Pancrustacean Ground Pattern	Cypridopsis vidua	TDRL(trnL2 cox2 trnD atp8 atp6 cox3 trnG nd3 trnA trnR trnN trnF nd5 trnH nd4 nd4L trnP trnS2 nd1 trnL1 rrnL trnV rrnS trnI trnM nd2 trnW ,trnS1 trnE trnT nd6 cytb trnQ ,)	cox1~trnL2,trnL2~cox2,cox2~trnK,trnK~trnD,trnN~trnS1,trnS1~trnE,trnE~-trnF,-nd4L~trnT,trnT~-trnP,-trnP~nd6,cytb~trnS2,trnS2~-nd1,-nd1~-trnL1,-trnL1~-rrnL,-trnV~-rrnS,-rrnS~trnI,trnI~-trnQ,-trnQ~trnM,trnW~-trnC,-trnC~-trnY
		TDRL(cox2 trnD atp8 atp6 cox3 trnG nd3 trnA trnR trnN trnS1 trnE trnT nd6 cytb trnS2 trnL1 trnQ trnC ,trnL2 trnK trnF nd5 trnH nd4 nd4L trnP nd1 rrnL trnV rrnS trnI trnM nd2 trnW ,)
		TDRL(trnK trnE trnF nd5 trnH nd4 nd4L trnT trnP nd6 cytb nd1 trnL1 ,trnL2 cox2 trnD atp8 atp6 cox3 trnG nd3 trnA trnR trnN trnS1 trnS2 ,)
		I(trnL2 )
		I(trnL1 )
		I(rrnS )
Pancrustacean Ground Pattern	Heterocyprix spadix	T(trnK ,trnD atp8 atp6 cox3 trnG nd3 trnA ,)	cox2~trnK,trnK~trnD,trnA~trnR
Pancrustacean Ground Pattern	Fabaeformiscandona kushiroensis	T(trnK ,trnD atp8 atp6 cox3 trnG nd3 trnA ,)	cox2~trnK,trnK~trnD,trnA~trnR
Boroecia antipoda	Pancrustacean Ground Pattern	TDRL(trnL2 cox2 trnK trnD atp8 atp6 cox3 trnG nd3 trnA trnR trnN trnS1 trnE trnF nd5 trnH nd4 nd4L trnT trnP nd6 cytb trnS2 nd1 trnL1 ,rrnL trnV rrnS trnI trnQ trnM nd2 trnW trnC trnY ,)	cox1~-trnG,-trnG~-rrnL,-rrnL~-rrnS,-rrnS~-trnQ,-trnQ~-trnC,-trnC~-trnI,-trnI~-nd1,-nd1~-trnW,-trnW~-nd6,-trnT~-trnV,-trnV~-nd3,-nd3~-trnY,-trnY~-cytb,-cytb~trnN,trnN~trnD,atp6~-trnS1,-trnS1~-cox2,-cox2~-cox3,-cox3~trnR,trnR~-trnL2,-trnL2~-trnA,-trnA~-trnL1,-trnL1~nd4L,-trnE~-trnS2,-trnS2~trnM,nd2~trnK,trnK~cox1
		TDRL(trnL2 cox2 trnK trnD atp8 atp6 cox3 trnG nd3 trnA trnV rrnS trnI trnQ trnM nd2 trnW ,trnR trnN trnS1 trnE trnF nd5 trnH nd4 nd4L trnT trnP nd6 cytb trnS2 nd1 trnC trnY ,)
		TDRL(trnL2 cox2 trnK trnR trnN trnS1 trnE trnF nd5 trnH nd4 nd4L trnV rrnS trnI trnC trnY ,trnD atp8 atp6 cox3 trnG nd3 trnA trnT trnP nd6 cytb trnS2 nd1 trnL1 trnQ trnM nd2 trnW ,)
		TDRL(trnL2 trnD atp8 atp6 cox3 trnR trnT trnP nd6 cytb trnS2 rrnL trnV trnQ trnM nd2 trnC trnY ,cox2 trnG nd3 trnA trnN trnS1 trnE trnF nd5 trnH nd4 nd4L nd1 trnL1 rrnS trnI trnW ,)
		I(trnL2 trnA )
		I(cox2 cox3 trnS1 )
		I(trnG )
		I(nd3 )
		I(trnE trnF nd5 trnH nd4 nd4L trnS2 )
		I(trnT trnP nd6 trnW )
		I(cytb )
		I(trnI )
Boroecia antipoda	Boroecia maxima
Boroecia antipoda	Boroecia borealis
Boroecia antipoda	Obtusoecia obtusata
Boroecia antipoda	Discoconchoecia elegans	TDRL(trnA trnR ,trnL2 trnL1 ,)	-trnS1~-cox2,-cox3~trnR,trnR~-trnL2,-trnL2~-trnA,-trnA~-trnL1,-trnL1~nd4L
		I(trnL2 trnA trnR trnL1 )
		iT(trnL2 trnA trnR trnL1 ,cox2 cox3 ,)
Boroecia antipoda	Paraconchoecia oblonga	T(nd4 ,nd4L ,)	-trnS1~-cox2,-cox2~-cox3,-cox3~trnR,trnR~-trnL2,-trnL2~-trnA,-trnA~-trnL1,-trnL1~nd4L,nd4L~nd4,nd4~trnH
		TDRL(trnL2 trnR trnL1 ,cox2 cox3 trnA ,)
		TDRL(cox2 nd4 nd4L trnL1 ,trnL2 cox3 trnA ,)
		I(trnL2 )
Boroecia antipoda	Vargula hilgendorfii	T(cox2 trnD atp8 atp6 cox3 ,trnS1 ,)	cox1~-trnG,-trnG~-rrnL,-rrnS~-trnQ,-trnQ~-trnC,-trnC~-trnI,-trnI~-nd1,-nd1~-trnW,-trnW~-nd6,-nd6~trnP,trnP~-trnT,-trnT~-trnV,-trnV~-nd3,-nd3~-trnY,-trnY~-cytb,-cytb~trnN,trnN~trnD,atp6~-trnS1,-trnS1~-cox2,-cox2~-cox3,-cox3~trnR,trnR~-trnL2,-trnL2~-trnA,-trnA~-trnL1,-trnL1~nd4L,trnF~-trnE,-trnS2~trnM,nd2~trnK,trnK~cox1
		T(nd3 ,trnY ,)
		TDRL(trnL2 cox2 trnK trnD atp8 atp6 cox3 trnA trnR trnN trnS1 trnE trnF nd5 trnH nd4 nd4L trnT trnP nd6 cytb trnS2 rrnL trnV rrnS trnI trnQ trnM nd2 ,trnG nd3 nd1 trnL1 trnW trnC trnY ,)
		TDRL(trnL2 cox2 trnD atp8 atp6 cox3 trnG nd3 trnA trnR trnN trnS1 trnE trnF nd5 trnH nd4 nd4L trnP trnS2 trnL1 trnV trnW trnY ,trnT nd6 cytb nd1 rrnL rrnS trnI trnQ trnC ,)
		TDRL(cox2 trnK trnD atp8 atp6 cox3 trnG trnA trnR trnS1 trnF nd5 trnH nd4 nd4L trnT nd6 cytb nd1 trnL1 trnV trnC ,trnL2 trnN trnE trnP trnS2 rrnL rrnS trnI trnQ trnM nd2 ,)
		TDRL(cox2 trnD atp8 atp6 cox3 nd3 trnA trnR trnN trnS1 trnE trnT trnS2 nd1 rrnL rrnS trnI trnW trnY ,trnL2 trnG trnP nd6 cytb trnV trnQ trnC ,)
		TDRL(cox2 trnS1 ,trnD atp8 atp6 cox3 ,)
		I(cox2 cox3 )
		I(trnK )
		I(trnR )
		I(trnE trnF nd5 trnH nd4 nd4L trnS2 trnL1 )
		I(trnT )
		I(nd6 trnW )
		I(cytb )
		I(trnI trnC )
Boroecia antipoda	Vargula tsujii	T(cox2 trnD atp8 atp6 cox3 ,trnS1 ,)	cox1~-trnG,-trnG~-rrnL,-rrnS~-trnQ,-trnQ~-trnC,-trnC~-trnI,-trnI~-nd1,-nd1~-trnW,-trnW~-nd6,-nd6~trnP,trnP~-trnT,-trnT~-trnV,-trnV~-nd3,-nd3~-trnY,-trnY~-cytb,-cytb~trnN,trnN~trnD,atp6~-trnS1,-trnS1~-cox2,-cox2~-cox3,-cox3~trnR,trnR~-trnL2,-trnL2~-trnA,-trnA~-trnL1,-trnL1~nd4L,trnF~-trnE,-trnS2~trnM,nd2~trnK,trnK~cox1
		T(nd3 ,trnY ,)
		TDRL(trnL2 cox2 trnK trnD atp8 atp6 cox3 trnA trnR trnN trnS1 trnE trnF nd5 trnH nd4 nd4L trnT trnP nd6 cytb trnS2 rrnL trnV rrnS trnI trnQ trnM nd2 ,trnG nd3 nd1 trnL1 trnW trnC trnY ,)
		TDRL(trnL2 cox2 trnD atp8 atp6 cox3 trnG nd3 trnA trnR trnN trnS1 trnE trnF nd5 trnH nd4 nd4L trnP trnS2 trnL1 trnV trnW trnY ,trnT nd6 cytb nd1 rrnL rrnS trnI trnQ trnC ,)
		TDRL(cox2 trnK trnD atp8 atp6 cox3 trnG trnA trnR trnS1 trnF nd5 trnH nd4 nd4L trnT nd6 cytb nd1 trnL1 trnV trnC ,trnL2 trnN trnE trnP trnS2 rrnL rrnS trnI trnQ trnM nd2 ,)
		TDRL(cox2 trnD atp8 atp6 cox3 nd3 trnA trnR trnN trnS1 trnE trnT trnS2 nd1 rrnL rrnS trnI trnW trnY ,trnL2 trnG trnP nd6 cytb trnV trnQ trnC ,)
		TDRL(cox2 trnS1 ,trnD atp8 atp6 cox3 ,)
		I(cox2 cox3 )
		I(trnK )
		I(trnR )
		I(trnE trnF nd5 trnH nd4 nd4L trnS2 trnL1 )
		I(trnT )
		I(nd6 trnW )
		I(cytb )
		I(trnI trnC )
Boroecia antipoda	Cypridina dentata	T(cox2 trnD atp8 atp6 cox3 ,trnS1 ,)	cox1~-trnG,-trnG~-rrnL,-rrnS~-trnQ,-trnQ~-trnC,-trnC~-trnI,-trnI~-nd1,-nd1~-trnW,-trnW~-nd6,-nd6~trnP,trnP~-trnT,-trnT~-trnV,-trnV~-nd3,-nd3~-trnY,-trnY~-cytb,-cytb~trnN,trnN~trnD,atp6~-trnS1,-trnS1~-cox2,-cox2~-cox3,-cox3~trnR,trnR~-trnL2,-trnL2~-trnA,-trnA~-trnL1,-trnL1~nd4L,trnF~-trnE,-trnS2~trnM,nd2~trnK,trnK~cox1
		T(nd3 ,trnY ,)
		TDRL(trnL2 cox2 trnK trnD atp8 atp6 cox3 trnA trnR trnN trnS1 trnE trnF nd5 trnH nd4 nd4L trnT trnP nd6 cytb trnS2 rrnL trnV rrnS trnI trnQ trnM nd2 ,trnG nd3 nd1 trnL1 trnW trnC trnY ,)
		TDRL(trnL2 cox2 trnD atp8 atp6 cox3 trnG nd3 trnA trnR trnN trnS1 trnE trnF nd5 trnH nd4 nd4L trnP trnS2 trnL1 trnV trnW trnY ,trnT nd6 cytb nd1 rrnL rrnS trnI trnQ trnC ,)
		TDRL(cox2 trnK trnD atp8 atp6 cox3 trnG trnA trnR trnS1 trnF nd5 trnH nd4 nd4L trnT nd6 cytb nd1 trnL1 trnV trnC ,trnL2 trnN trnE trnP trnS2 rrnL rrnS trnI trnQ trnM nd2 ,)
		TDRL(cox2 trnD atp8 atp6 cox3 nd3 trnA trnR trnN trnS1 trnE trnT trnS2 nd1 rrnL rrnS trnI trnW trnY ,trnL2 trnG trnP nd6 cytb trnV trnQ trnC ,)
		TDRL(cox2 trnS1 ,trnD atp8 atp6 cox3 ,)
		I(cox2 cox3 )
		I(trnK )
		I(trnR )
		I(trnE trnF nd5 trnH nd4 nd4L trnS2 trnL1 )
		I(trnT )
		I(nd6 trnW )
		I(cytb )
		I(trnI trnC )
Boroecia antipoda	Cypridopsis vidua	TDRL(trnL2 cox2 trnD atp8 atp6 cox3 trnG nd3 trnA trnF nd5 trnH nd4 nd4L trnP nd1 trnL1 rrnL trnV ,trnR trnN trnS1 trnE trnT nd6 cytb trnS2 rrnS trnI trnQ trnM nd2 trnW trnC trnY ,)	cox1~-trnG,-trnG~-rrnL,-rrnL~-rrnS,-rrnS~-trnQ,-trnC~-trnI,-trnI~-nd1,-nd1~-trnW,-trnW~-nd6,-nd6~trnP,trnP~-trnT,-trnT~-trnV,-trnV~-nd3,-nd3~-trnY,-trnY~-cytb,-cytb~trnN,trnN~trnD,atp6~-trnS1,-trnS1~-cox2,-cox2~-cox3,-cox3~trnR,trnR~-trnL2,-trnL2~-trnA,-trnA~-trnL1,-trnL1~nd4L,trnF~-trnE,-trnS2~trnM,nd2~trnK,trnK~cox1
		TDRL(trnL2 trnD atp8 atp6 cox3 trnR trnS1 trnF nd5 trnH nd4 nd4L trnT nd6 cytb nd1 trnL1 rrnS trnI trnM nd2 ,cox2 trnG nd3 trnA trnN trnE trnP trnS2 rrnL trnV trnQ trnW trnC trnY ,)
		TDRL(cox2 trnK trnD atp8 atp6 cox3 trnG nd3 trnA trnR trnN trnS1 trnE trnT nd6 cytb trnS2 trnL1 trnQ trnC ,trnL2 trnF nd5 trnH nd4 nd4L trnP nd1 rrnL trnV rrnS trnI trnM nd2 trnW trnY ,)
		TDRL(cox2 trnR trnN trnE trnF nd5 trnH nd4 nd4L trnP trnS2 trnL1 trnM nd2 trnW trnY ,trnL2 trnD atp8 atp6 cox3 trnG nd3 trnS1 trnT nd6 cytb nd1 rrnL trnV trnQ trnC ,)
		I(cox2 cox3 trnS1 )
		I(trnG )
		I(nd3 )
		I(trnA trnE trnF nd5 trnH nd4 nd4L trnS2 trnL1 )
		I(trnT trnP nd6 trnW )
		I(cytb )
		I(rrnS )
		I(trnI )
Boroecia antipoda	Heterocyprix spadix	TDRL(trnL2 cox2 trnK trnD atp8 atp6 cox3 trnG nd3 trnA trnR trnN trnS1 trnE trnF nd5 trnH nd4 nd4L trnT trnP nd6 cytb trnS2 nd1 trnL1 ,rrnL trnV rrnS trnI trnQ trnM nd2 trnW trnC trnY ,)	cox1~-trnG,-trnG~-rrnL,-rrnL~-rrnS,-rrnS~-trnQ,-trnQ~-trnC,-trnC~-trnI,-trnI~-nd1,-nd1~-trnW,-trnW~-nd6,-trnT~-trnV,-trnV~-nd3,-nd3~-trnY,-trnY~-cytb,-cytb~trnN,trnN~trnD,atp6~-trnS1,-trnS1~-cox2,-cox2~-cox3,-cox3~trnR,trnR~-trnL2,-trnL2~-trnA,-trnA~-trnL1,-trnL1~nd4L,-trnE~-trnS2,-trnS2~trnM,nd2~trnK,trnK~cox1
		TDRL(trnL2 cox2 trnK trnD atp8 atp6 cox3 trnG nd3 trnA trnV rrnS trnI trnQ trnM nd2 trnW ,trnR trnN trnS1 trnE trnF nd5 trnH nd4 nd4L trnT trnP nd6 cytb trnS2 nd1 trnL1 trnC trnY ,)
		TDRL(trnL2 cox2 trnR trnN trnS1 trnE trnF nd5 trnH nd4 nd4L trnV rrnS trnI trnC trnY ,trnD atp8 atp6 cox3 trnG nd3 trnA trnT trnP nd6 cytb trnS2 nd1 trnL1 trnQ trnM nd2 trnW ,)
		TDRL(trnL2 trnD atp8 atp6 cox3 trnR trnT trnP nd6 cytb trnS2 rrnL trnV trnQ trnM nd2 trnC trnY ,cox2 trnG nd3 trnA trnN trnS1 trnE trnF nd5 trnH nd4 nd4L nd1 trnL1 rrnS trnI trnW ,)
		I(trnL2 trnA )
		I(cox2 cox3 trnS1 )
		I(trnG )
		I(nd3 )
		I(trnE trnF nd5 trnH nd4 nd4L trnS2 )
		I(trnT trnP nd6 trnW )
		I(cytb )
		I(trnI )
Boroecia antipoda	Fabaeformiscandona kushiroensis	TDRL(trnL2 cox2 trnK trnD atp8 atp6 cox3 trnG nd3 trnA trnR trnN trnS1 trnE trnF nd5 trnH nd4 nd4L trnT trnP nd6 cytb trnS2 nd1 trnL1 ,rrnL trnV rrnS trnI trnQ trnM nd2 trnW trnC trnY ,)	cox1~-trnG,-trnG~-rrnL,-rrnL~-rrnS,-rrnS~-trnQ,-trnQ~-trnC,-trnC~-trnI,-trnI~-nd1,-nd1~-trnW,-trnW~-nd6,-trnT~-trnV,-trnV~-nd3,-nd3~-trnY,-trnY~-cytb,-cytb~trnN,trnN~trnD,atp6~-trnS1,-trnS1~-cox2,-cox2~-cox3,-cox3~trnR,trnR~-trnL2,-trnL2~-trnA,-trnA~-trnL1,-trnL1~nd4L,-trnE~-trnS2,-trnS2~trnM,nd2~trnK,trnK~cox1
		TDRL(trnL2 cox2 trnK trnD atp8 atp6 cox3 trnG nd3 trnA trnV rrnS trnI trnQ trnM nd2 trnW ,trnR trnN trnS1 trnE trnF nd5 trnH nd4 nd4L trnT trnP nd6 cytb trnS2 nd1 trnL1 trnC trnY ,)
		TDRL(trnL2 cox2 trnR trnN trnS1 trnE trnF nd5 trnH nd4 nd4L trnV rrnS trnI trnC trnY ,trnD atp8 atp6 cox3 trnG nd3 trnA trnT trnP nd6 cytb trnS2 nd1 trnL1 trnQ trnM nd2 trnW ,)
		TDRL(trnL2 trnD atp8 atp6 cox3 trnR trnT trnP nd6 cytb trnS2 rrnL trnV trnQ trnM nd2 trnC trnY ,cox2 trnG nd3 trnA trnN trnS1 trnE trnF nd5 trnH nd4 nd4L nd1 trnL1 rrnS trnI trnW ,)
		I(trnL2 trnA )
		I(cox2 cox3 trnS1 )
		I(trnG )
		I(nd3 )
		I(trnE trnF nd5 trnH nd4 nd4L trnS2 )
		I(trnT trnP nd6 trnW )
		I(cytb )
		I(trnI )
Boroecia maxima	Pancrustacean Ground Pattern	TDRL(trnL2 cox2 trnK trnD atp8 atp6 cox3 trnG nd3 trnA trnR trnN trnS1 trnE trnF nd5 trnH nd4 nd4L trnT trnP nd6 cytb trnS2 nd1 trnL1 ,rrnL trnV rrnS trnI trnQ trnM nd2 trnW trnC trnY ,)	cox1~-trnG,-trnG~-rrnL,-rrnL~-rrnS,-rrnS~-trnQ,-trnQ~-trnC,-trnC~-trnI,-trnI~-nd1,-nd1~-trnW,-trnW~-nd6,-trnT~-trnV,-trnV~-nd3,-nd3~-trnY,-trnY~-cytb,-cytb~trnN,trnN~trnD,atp6~-trnS1,-trnS1~-cox2,-cox2~-cox3,-cox3~trnR,trnR~-trnL2,-trnL2~-trnA,-trnA~-trnL1,-trnL1~nd4L,-trnE~-trnS2,-trnS2~trnM,nd2~trnK,trnK~cox1
		TDRL(trnL2 cox2 trnK trnD atp8 atp6 cox3 trnG nd3 trnA trnV rrnS trnI trnQ trnM nd2 trnW ,trnR trnN trnS1 trnE trnF nd5 trnH nd4 nd4L trnT trnP nd6 cytb trnS2 nd1 trnC trnY ,)
		TDRL(trnL2 cox2 trnK trnR trnN trnS1 trnE trnF nd5 trnH nd4 nd4L trnV rrnS trnI trnC trnY ,trnD atp8 atp6 cox3 trnG nd3 trnA trnT trnP nd6 cytb trnS2 nd1 trnL1 trnQ trnM nd2 trnW ,)
		TDRL(trnL2 trnD atp8 atp6 cox3 trnR trnT trnP nd6 cytb trnS2 rrnL trnV trnQ trnM nd2 trnC trnY ,cox2 trnG nd3 trnA trnN trnS1 trnE trnF nd5 trnH nd4 nd4L nd1 trnL1 rrnS trnI trnW ,)
		I(trnL2 trnA )
		I(cox2 cox3 trnS1 )
		I(trnG )
		I(nd3 )
		I(trnE trnF nd5 trnH nd4 nd4L trnS2 )
		I(trnT trnP nd6 trnW )
		I(cytb )
		I(trnI )
Boroecia maxima	Boroecia borealis
Boroecia maxima	Obtusoecia obtusata
Boroecia maxima	Discoconchoecia elegans	TDRL(trnA trnR ,trnL2 trnL1 ,)	-trnS1~-cox2,-cox3~trnR,trnR~-trnL2,-trnL2~-trnA,-trnA~-trnL1,-trnL1~nd4L
		I(trnL2 trnA trnR trnL1 )
		iT(trnL2 trnA trnR trnL1 ,cox2 cox3 ,)
Boroecia maxima	Paraconchoecia oblonga	T(nd4 ,nd4L ,)	-trnS1~-cox2,-cox2~-cox3,-cox3~trnR,trnR~-trnL2,-trnL2~-trnA,-trnA~-trnL1,-trnL1~nd4L,nd4L~nd4,nd4~trnH
		TDRL(trnL2 trnR trnL1 ,cox2 cox3 trnA ,)
		TDRL(cox2 nd4 nd4L trnL1 ,trnL2 cox3 trnA ,)
		I(trnL2 )
Boroecia maxima	Vargula hilgendorfii	T(cox2 trnD atp8 atp6 cox3 ,trnS1 ,)	cox1~-trnG,-trnG~-rrnL,-rrnS~-trnQ,-trnQ~-trnC,-trnC~-trnI,-trnI~-nd1,-nd1~-trnW,-trnW~-nd6,-nd6~trnP,trnP~-trnT,-trnT~-trnV,-trnV~-nd3,-nd3~-trnY,-trnY~-cytb,-cytb~trnN,trnN~trnD,atp6~-trnS1,-trnS1~-cox2,-cox2~-cox3,-cox3~trnR,trnR~-trnL2,-trnL2~-trnA,-trnA~-trnL1,-trnL1~nd4L,trnF~-trnE,-trnS2~trnM,nd2~trnK,trnK~cox1
		T(nd3 ,trnY ,)
		TDRL(trnL2 cox2 trnK trnD atp8 atp6 cox3 trnA trnR trnN trnS1 trnE trnF nd5 trnH nd4 nd4L trnT trnP nd6 cytb trnS2 rrnL trnV rrnS trnI trnQ trnM nd2 ,trnG nd3 nd1 trnL1 trnW trnC trnY ,)
		TDRL(trnL2 cox2 trnD atp8 atp6 cox3 trnG nd3 trnA trnR trnN trnS1 trnE trnF nd5 trnH nd4 nd4L trnP trnS2 trnL1 trnV trnW trnY ,trnT nd6 cytb nd1 rrnL rrnS trnI trnQ trnC ,)
		TDRL(cox2 trnK trnD atp8 atp6 cox3 trnG trnA trnR trnS1 trnF nd5 trnH nd4 nd4L trnT nd6 cytb nd1 trnL1 trnV trnC ,trnL2 trnN trnE trnP trnS2 rrnL rrnS trnI trnQ trnM nd2 ,)
		TDRL(cox2 trnD atp8 atp6 cox3 nd3 trnA trnR trnN trnS1 trnE trnT trnS2 nd1 rrnL rrnS trnI trnW trnY ,trnL2 trnG trnP nd6 cytb trnV trnQ trnC ,)
		TDRL(cox2 trnS1 ,trnD atp8 atp6 cox3 ,)
		I(cox2 cox3 )
		I(trnK )
		I(trnR )
		I(trnE trnF nd5 trnH nd4 nd4L trnS2 trnL1 )
		I(trnT )
		I(nd6 trnW )
		I(cytb )
		I(trnI trnC )
Boroecia maxima	Vargula tsujii	T(cox2 trnD atp8 atp6 cox3 ,trnS1 ,)	cox1~-trnG,-trnG~-rrnL,-rrnS~-trnQ,-trnQ~-trnC,-trnC~-trnI,-trnI~-nd1,-nd1~-trnW,-trnW~-nd6,-nd6~trnP,trnP~-trnT,-trnT~-trnV,-trnV~-nd3,-nd3~-trnY,-trnY~-cytb,-cytb~trnN,trnN~trnD,atp6~-trnS1,-trnS1~-cox2,-cox2~-cox3,-cox3~trnR,trnR~-trnL2,-trnL2~-trnA,-trnA~-trnL1,-trnL1~nd4L,trnF~-trnE,-trnS2~trnM,nd2~trnK,trnK~cox1
		T(nd3 ,trnY ,)
		TDRL(trnL2 cox2 trnK trnD atp8 atp6 cox3 trnA trnR trnN trnS1 trnE trnF nd5 trnH nd4 nd4L trnT trnP nd6 cytb trnS2 rrnL trnV rrnS trnI trnQ trnM nd2 ,trnG nd3 nd1 trnL1 trnW trnC trnY ,)
		TDRL(trnL2 cox2 trnD atp8 atp6 cox3 trnG nd3 trnA trnR trnN trnS1 trnE trnF nd5 trnH nd4 nd4L trnP trnS2 trnL1 trnV trnW trnY ,trnT nd6 cytb nd1 rrnL rrnS trnI trnQ trnC ,)
		TDRL(cox2 trnK trnD atp8 atp6 cox3 trnG trnA trnR trnS1 trnF nd5 trnH nd4 nd4L trnT nd6 cytb nd1 trnL1 trnV trnC ,trnL2 trnN trnE trnP trnS2 rrnL rrnS trnI trnQ trnM nd2 ,)
		TDRL(cox2 trnD atp8 atp6 cox3 nd3 trnA trnR trnN trnS1 trnE trnT trnS2 nd1 rrnL rrnS trnI trnW trnY ,trnL2 trnG trnP nd6 cytb trnV trnQ trnC ,)
		TDRL(cox2 trnS1 ,trnD atp8 atp6 cox3 ,)
		I(cox2 cox3 )
		I(trnK )
		I(trnR )
		I(trnE trnF nd5 trnH nd4 nd4L trnS2 trnL1 )
		I(trnT )
		I(nd6 trnW )
		I(cytb )
		I(trnI trnC )
Boroecia maxima	Cypridina dentata	T(cox2 trnD atp8 atp6 cox3 ,trnS1 ,)	cox1~-trnG,-trnG~-rrnL,-rrnS~-trnQ,-trnQ~-trnC,-trnC~-trnI,-trnI~-nd1,-nd1~-trnW,-trnW~-nd6,-nd6~trnP,trnP~-trnT,-trnT~-trnV,-trnV~-nd3,-nd3~-trnY,-trnY~-cytb,-cytb~trnN,trnN~trnD,atp6~-trnS1,-trnS1~-cox2,-cox2~-cox3,-cox3~trnR,trnR~-trnL2,-trnL2~-trnA,-trnA~-trnL1,-trnL1~nd4L,trnF~-trnE,-trnS2~trnM,nd2~trnK,trnK~cox1
		T(nd3 ,trnY ,)
		TDRL(trnL2 cox2 trnK trnD atp8 atp6 cox3 trnA trnR trnN trnS1 trnE trnF nd5 trnH nd4 nd4L trnT trnP nd6 cytb trnS2 rrnL trnV rrnS trnI trnQ trnM nd2 ,trnG nd3 nd1 trnL1 trnW trnC trnY ,)
		TDRL(trnL2 cox2 trnD atp8 atp6 cox3 trnG nd3 trnA trnR trnN trnS1 trnE trnF nd5 trnH nd4 nd4L trnP trnS2 trnL1 trnV trnW trnY ,trnT nd6 cytb nd1 rrnL rrnS trnI trnQ trnC ,)
		TDRL(cox2 trnK trnD atp8 atp6 cox3 trnG trnA trnR trnS1 trnF nd5 trnH nd4 nd4L trnT nd6 cytb nd1 trnL1 trnV trnC ,trnL2 trnN trnE trnP trnS2 rrnL rrnS trnI trnQ trnM nd2 ,)
		TDRL(cox2 trnD atp8 atp6 cox3 nd3 trnA trnR trnN trnS1 trnE trnT trnS2 nd1 rrnL rrnS trnI trnW trnY ,trnL2 trnG trnP nd6 cytb trnV trnQ trnC ,)
		TDRL(cox2 trnS1 ,trnD atp8 atp6 cox3 ,)
		I(cox2 cox3 )
		I(trnK )
		I(trnR )
		I(trnE trnF nd5 trnH nd4 nd4L trnS2 trnL1 )
		I(trnT )
		I(nd6 trnW )
		I(cytb )
		I(trnI trnC )
Boroecia maxima	Cypridopsis vidua	TDRL(trnL2 cox2 trnD atp8 atp6 cox3 trnG nd3 trnA trnF nd5 trnH nd4 nd4L trnP nd1 trnL1 rrnL trnV ,trnR trnN trnS1 trnE trnT nd6 cytb trnS2 rrnS trnI trnQ trnM nd2 trnW trnC trnY ,)	cox1~-trnG,-trnG~-rrnL,-rrnL~-rrnS,-rrnS~-trnQ,-trnC~-trnI,-trnI~-nd1,-nd1~-trnW,-trnW~-nd6,-nd6~trnP,trnP~-trnT,-trnT~-trnV,-trnV~-nd3,-nd3~-trnY,-trnY~-cytb,-cytb~trnN,trnN~trnD,atp6~-trnS1,-trnS1~-cox2,-cox2~-cox3,-cox3~trnR,trnR~-trnL2,-trnL2~-trnA,-trnA~-trnL1,-trnL1~nd4L,trnF~-trnE,-trnS2~trnM,nd2~trnK,trnK~cox1
		TDRL(trnL2 trnD atp8 atp6 cox3 trnR trnS1 trnF nd5 trnH nd4 nd4L trnT nd6 cytb nd1 trnL1 rrnS trnI trnM nd2 ,cox2 trnG nd3 trnA trnN trnE trnP trnS2 rrnL trnV trnQ trnW trnC trnY ,)
		TDRL(cox2 trnK trnD atp8 atp6 cox3 trnG nd3 trnA trnR trnN trnS1 trnE trnT nd6 cytb trnS2 trnL1 trnQ trnC ,trnL2 trnF nd5 trnH nd4 nd4L trnP nd1 rrnL trnV rrnS trnI trnM nd2 trnW trnY ,)
		TDRL(cox2 trnR trnN trnE trnF nd5 trnH nd4 nd4L trnP trnS2 trnL1 trnM nd2 trnW trnY ,trnL2 trnD atp8 atp6 cox3 trnG nd3 trnS1 trnT nd6 cytb nd1 rrnL trnV trnQ trnC ,)
		I(cox2 cox3 trnS1 )
		I(trnG )
		I(nd3 )
		I(trnA trnE trnF nd5 trnH nd4 nd4L trnS2 trnL1 )
		I(trnT trnP nd6 trnW )
		I(cytb )
		I(rrnS )
		I(trnI )
Boroecia maxima	Heterocyprix spadix	TDRL(trnL2 cox2 trnK trnD atp8 atp6 cox3 trnG nd3 trnA trnR trnN trnS1 trnE trnF nd5 trnH nd4 nd4L trnT trnP nd6 cytb trnS2 nd1 trnL1 ,rrnL trnV rrnS trnI trnQ trnM nd2 trnW trnC trnY ,)	cox1~-trnG,-trnG~-rrnL,-rrnL~-rrnS,-rrnS~-trnQ,-trnQ~-trnC,-trnC~-trnI,-trnI~-nd1,-nd1~-trnW,-trnW~-nd6,-trnT~-trnV,-trnV~-nd3,-nd3~-trnY,-trnY~-cytb,-cytb~trnN,trnN~trnD,atp6~-trnS1,-trnS1~-cox2,-cox2~-cox3,-cox3~trnR,trnR~-trnL2,-trnL2~-trnA,-trnA~-trnL1,-trnL1~nd4L,-trnE~-trnS2,-trnS2~trnM,nd2~trnK,trnK~cox1
		TDRL(trnL2 cox2 trnK trnD atp8 atp6 cox3 trnG nd3 trnA trnV rrnS trnI trnQ trnM nd2 trnW ,trnR trnN trnS1 trnE trnF nd5 trnH nd4 nd4L trnT trnP nd6 cytb trnS2 nd1 trnL1 trnC trnY ,)
		TDRL(trnL2 cox2 trnR trnN trnS1 trnE trnF nd5 trnH nd4 nd4L trnV rrnS trnI trnC trnY ,trnD atp8 atp6 cox3 trnG nd3 trnA trnT trnP nd6 cytb trnS2 nd1 trnL1 trnQ trnM nd2 trnW ,)
		TDRL(trnL2 trnD atp8 atp6 cox3 trnR trnT trnP nd6 cytb trnS2 rrnL trnV trnQ trnM nd2 trnC trnY ,cox2 trnG nd3 trnA trnN trnS1 trnE trnF nd5 trnH nd4 nd4L nd1 trnL1 rrnS trnI trnW ,)
		I(trnL2 trnA )
		I(cox2 cox3 trnS1 )
		I(trnG )
		I(nd3 )
		I(trnE trnF nd5 trnH nd4 nd4L trnS2 )
		I(trnT trnP nd6 trnW )
		I(cytb )
		I(trnI )
Boroecia maxima	Fabaeformiscandona kushiroensis	TDRL(trnL2 cox2 trnK trnD atp8 atp6 cox3 trnG nd3 trnA trnR trnN trnS1 trnE trnF nd5 trnH nd4 nd4L trnT trnP nd6 cytb trnS2 nd1 trnL1 ,rrnL trnV rrnS trnI trnQ trnM nd2 trnW trnC trnY ,)	cox1~-trnG,-trnG~-rrnL,-rrnL~-rrnS,-rrnS~-trnQ,-trnQ~-trnC,-trnC~-trnI,-trnI~-nd1,-nd1~-trnW,-trnW~-nd6,-trnT~-trnV,-trnV~-nd3,-nd3~-trnY,-trnY~-cytb,-cytb~trnN,trnN~trnD,atp6~-trnS1,-trnS1~-cox2,-cox2~-cox3,-cox3~trnR,trnR~-trnL2,-trnL2~-trnA,-trnA~-trnL1,-trnL1~nd4L,-trnE~-trnS2,-trnS2~trnM,nd2~trnK,trnK~cox1
		TDRL(trnL2 cox2 trnK trnD atp8 atp6 cox3 trnG nd3 trnA trnV rrnS trnI trnQ trnM nd2 trnW ,trnR trnN trnS1 trnE trnF nd5 trnH nd4 nd4L trnT trnP nd6 cytb trnS2 nd1 trnL1 trnC trnY ,)
		TDRL(trnL2 cox2 trnR trnN trnS1 trnE trnF nd5 trnH nd4 nd4L trnV rrnS trnI trnC trnY ,trnD atp8 atp6 cox3 trnG nd3 trnA trnT trnP nd6 cytb trnS2 nd1 trnL1 trnQ trnM nd2 trnW ,)
		TDRL(trnL2 trnD atp8 atp6 cox3 trnR trnT trnP nd6 cytb trnS2 rrnL trnV trnQ trnM nd2 trnC trnY ,cox2 trnG nd3 trnA trnN trnS1 trnE trnF nd5 trnH nd4 nd4L nd1 trnL1 rrnS trnI trnW ,)
		I(trnL2 trnA )
		I(cox2 cox3 trnS1 )
		I(trnG )
		I(nd3 )
		I(trnE trnF nd5 trnH nd4 nd4L trnS2 )
		I(trnT trnP nd6 trnW )
		I(cytb )
		I(trnI )
Boroecia borealis	Pancrustacean Ground Pattern	TDRL(trnL2 cox2 trnK trnD atp8 atp6 cox3 trnG nd3 trnA trnR trnN trnS1 trnE trnF nd5 trnH nd4 nd4L trnT trnP nd6 cytb trnS2 nd1 trnL1 ,rrnL trnV rrnS trnI trnQ trnM nd2 trnW trnC trnY ,)	cox1~-trnG,-trnG~-rrnL,-rrnL~-rrnS,-rrnS~-trnQ,-trnQ~-trnC,-trnC~-trnI,-trnI~-nd1,-nd1~-trnW,-trnW~-nd6,-trnT~-trnV,-trnV~-nd3,-nd3~-trnY,-trnY~-cytb,-cytb~trnN,trnN~trnD,atp6~-trnS1,-trnS1~-cox2,-cox2~-cox3,-cox3~trnR,trnR~-trnL2,-trnL2~-trnA,-trnA~-trnL1,-trnL1~nd4L,-trnE~-trnS2,-trnS2~trnM,nd2~trnK,trnK~cox1
		TDRL(trnL2 cox2 trnK trnD atp8 atp6 cox3 trnG nd3 trnA trnV rrnS trnI trnQ trnM nd2 trnW ,trnR trnN trnS1 trnE trnF nd5 trnH nd4 nd4L trnT trnP nd6 cytb trnS2 nd1 trnC trnY ,)
		TDRL(trnL2 cox2 trnK trnR trnN trnS1 trnE trnF nd5 trnH nd4 nd4L trnV rrnS trnI trnC trnY ,trnD atp8 atp6 cox3 trnG nd3 trnA trnT trnP nd6 cytb trnS2 nd1 trnL1 trnQ trnM nd2 trnW ,)
		TDRL(trnL2 trnD atp8 atp6 cox3 trnR trnT trnP nd6 cytb trnS2 rrnL trnV trnQ trnM nd2 trnC trnY ,cox2 trnG nd3 trnA trnN trnS1 trnE trnF nd5 trnH nd4 nd4L nd1 trnL1 rrnS trnI trnW ,)
		I(trnL2 trnA )
		I(cox2 cox3 trnS1 )
		I(trnG )
		I(nd3 )
		I(trnE trnF nd5 trnH nd4 nd4L trnS2 )
		I(trnT trnP nd6 trnW )
		I(cytb )
		I(trnI )
Boroecia borealis	Obtusoecia obtusata
Boroecia borealis	Discoconchoecia elegans	TDRL(trnA trnR ,trnL2 trnL1 ,)	-trnS1~-cox2,-cox3~trnR,trnR~-trnL2,-trnL2~-trnA,-trnA~-trnL1,-trnL1~nd4L
		I(trnL2 trnA trnR trnL1 )
		iT(trnL2 trnA trnR trnL1 ,cox2 cox3 ,)
Boroecia borealis	Paraconchoecia oblonga	T(nd4 ,nd4L ,)	-trnS1~-cox2,-cox2~-cox3,-cox3~trnR,trnR~-trnL2,-trnL2~-trnA,-trnA~-trnL1,-trnL1~nd4L,nd4L~nd4,nd4~trnH
		TDRL(trnL2 trnR trnL1 ,cox2 cox3 trnA ,)
		TDRL(cox2 nd4 nd4L trnL1 ,trnL2 cox3 trnA ,)
		I(trnL2 )
Boroecia borealis	Vargula hilgendorfii	T(cox2 trnD atp8 atp6 cox3 ,trnS1 ,)	cox1~-trnG,-trnG~-rrnL,-rrnS~-trnQ,-trnQ~-trnC,-trnC~-trnI,-trnI~-nd1,-nd1~-trnW,-trnW~-nd6,-nd6~trnP,trnP~-trnT,-trnT~-trnV,-trnV~-nd3,-nd3~-trnY,-trnY~-cytb,-cytb~trnN,trnN~trnD,atp6~-trnS1,-trnS1~-cox2,-cox2~-cox3,-cox3~trnR,trnR~-trnL2,-trnL2~-trnA,-trnA~-trnL1,-trnL1~nd4L,trnF~-trnE,-trnS2~trnM,nd2~trnK,trnK~cox1
		T(nd3 ,trnY ,)
		TDRL(trnL2 cox2 trnK trnD atp8 atp6 cox3 trnA trnR trnN trnS1 trnE trnF nd5 trnH nd4 nd4L trnT trnP nd6 cytb trnS2 rrnL trnV rrnS trnI trnQ trnM nd2 ,trnG nd3 nd1 trnL1 trnW trnC trnY ,)
		TDRL(trnL2 cox2 trnD atp8 atp6 cox3 trnG nd3 trnA trnR trnN trnS1 trnE trnF nd5 trnH nd4 nd4L trnP trnS2 trnL1 trnV trnW trnY ,trnT nd6 cytb nd1 rrnL rrnS trnI trnQ trnC ,)
		TDRL(cox2 trnK trnD atp8 atp6 cox3 trnG trnA trnR trnS1 trnF nd5 trnH nd4 nd4L trnT nd6 cytb nd1 trnL1 trnV trnC ,trnL2 trnN trnE trnP trnS2 rrnL rrnS trnI trnQ trnM nd2 ,)
		TDRL(cox2 trnD atp8 atp6 cox3 nd3 trnA trnR trnN trnS1 trnE trnT trnS2 nd1 rrnL rrnS trnI trnW trnY ,trnL2 trnG trnP nd6 cytb trnV trnQ trnC ,)
		TDRL(cox2 trnS1 ,trnD atp8 atp6 cox3 ,)
		I(cox2 cox3 )
		I(trnK )
		I(trnR )
		I(trnE trnF nd5 trnH nd4 nd4L trnS2 trnL1 )
		I(trnT )
		I(nd6 trnW )
		I(cytb )
		I(trnI trnC )
Boroecia borealis	Vargula tsujii	T(cox2 trnD atp8 atp6 cox3 ,trnS1 ,)	cox1~-trnG,-trnG~-rrnL,-rrnS~-trnQ,-trnQ~-trnC,-trnC~-trnI,-trnI~-nd1,-nd1~-trnW,-trnW~-nd6,-nd6~trnP,trnP~-trnT,-trnT~-trnV,-trnV~-nd3,-nd3~-trnY,-trnY~-cytb,-cytb~trnN,trnN~trnD,atp6~-trnS1,-trnS1~-cox2,-cox2~-cox3,-cox3~trnR,trnR~-trnL2,-trnL2~-trnA,-trnA~-trnL1,-trnL1~nd4L,trnF~-trnE,-trnS2~trnM,nd2~trnK,trnK~cox1
		T(nd3 ,trnY ,)
		TDRL(trnL2 cox2 trnK trnD atp8 atp6 cox3 trnA trnR trnN trnS1 trnE trnF nd5 trnH nd4 nd4L trnT trnP nd6 cytb trnS2 rrnL trnV rrnS trnI trnQ trnM nd2 ,trnG nd3 nd1 trnL1 trnW trnC trnY ,)
		TDRL(trnL2 cox2 trnD atp8 atp6 cox3 trnG nd3 trnA trnR trnN trnS1 trnE trnF nd5 trnH nd4 nd4L trnP trnS2 trnL1 trnV trnW trnY ,trnT nd6 cytb nd1 rrnL rrnS trnI trnQ trnC ,)
		TDRL(cox2 trnK trnD atp8 atp6 cox3 trnG trnA trnR trnS1 trnF nd5 trnH nd4 nd4L trnT nd6 cytb nd1 trnL1 trnV trnC ,trnL2 trnN trnE trnP trnS2 rrnL rrnS trnI trnQ trnM nd2 ,)
		TDRL(cox2 trnD atp8 atp6 cox3 nd3 trnA trnR trnN trnS1 trnE trnT trnS2 nd1 rrnL rrnS trnI trnW trnY ,trnL2 trnG trnP nd6 cytb trnV trnQ trnC ,)
		TDRL(cox2 trnS1 ,trnD atp8 atp6 cox3 ,)
		I(cox2 cox3 )
		I(trnK )
		I(trnR )
		I(trnE trnF nd5 trnH nd4 nd4L trnS2 trnL1 )
		I(trnT )
		I(nd6 trnW )
		I(cytb )
		I(trnI trnC )
Boroecia borealis	Cypridina dentata	T(cox2 trnD atp8 atp6 cox3 ,trnS1 ,)	cox1~-trnG,-trnG~-rrnL,-rrnS~-trnQ,-trnQ~-trnC,-trnC~-trnI,-trnI~-nd1,-nd1~-trnW,-trnW~-nd6,-nd6~trnP,trnP~-trnT,-trnT~-trnV,-trnV~-nd3,-nd3~-trnY,-trnY~-cytb,-cytb~trnN,trnN~trnD,atp6~-trnS1,-trnS1~-cox2,-cox2~-cox3,-cox3~trnR,trnR~-trnL2,-trnL2~-trnA,-trnA~-trnL1,-trnL1~nd4L,trnF~-trnE,-trnS2~trnM,nd2~trnK,trnK~cox1
		T(nd3 ,trnY ,)
		TDRL(trnL2 cox2 trnK trnD atp8 atp6 cox3 trnA trnR trnN trnS1 trnE trnF nd5 trnH nd4 nd4L trnT trnP nd6 cytb trnS2 rrnL trnV rrnS trnI trnQ trnM nd2 ,trnG nd3 nd1 trnL1 trnW trnC trnY ,)
		TDRL(trnL2 cox2 trnD atp8 atp6 cox3 trnG nd3 trnA trnR trnN trnS1 trnE trnF nd5 trnH nd4 nd4L trnP trnS2 trnL1 trnV trnW trnY ,trnT nd6 cytb nd1 rrnL rrnS trnI trnQ trnC ,)
		TDRL(cox2 trnK trnD atp8 atp6 cox3 trnG trnA trnR trnS1 trnF nd5 trnH nd4 nd4L trnT nd6 cytb nd1 trnL1 trnV trnC ,trnL2 trnN trnE trnP trnS2 rrnL rrnS trnI trnQ trnM nd2 ,)
		TDRL(cox2 trnD atp8 atp6 cox3 nd3 trnA trnR trnN trnS1 trnE trnT trnS2 nd1 rrnL rrnS trnI trnW trnY ,trnL2 trnG trnP nd6 cytb trnV trnQ trnC ,)
		TDRL(cox2 trnS1 ,trnD atp8 atp6 cox3 ,)
		I(cox2 cox3 )
		I(trnK )
		I(trnR )
		I(trnE trnF nd5 trnH nd4 nd4L trnS2 trnL1 )
		I(trnT )
		I(nd6 trnW )
		I(cytb )
		I(trnI trnC )
Boroecia borealis	Cypridopsis vidua	TDRL(trnL2 cox2 trnD atp8 atp6 cox3 trnG nd3 trnA trnF nd5 trnH nd4 nd4L trnP nd1 trnL1 rrnL trnV ,trnR trnN trnS1 trnE trnT nd6 cytb trnS2 rrnS trnI trnQ trnM nd2 trnW trnC trnY ,)	cox1~-trnG,-trnG~-rrnL,-rrnL~-rrnS,-rrnS~-trnQ,-trnC~-trnI,-trnI~-nd1,-nd1~-trnW,-trnW~-nd6,-nd6~trnP,trnP~-trnT,-trnT~-trnV,-trnV~-nd3,-nd3~-trnY,-trnY~-cytb,-cytb~trnN,trnN~trnD,atp6~-trnS1,-trnS1~-cox2,-cox2~-cox3,-cox3~trnR,trnR~-trnL2,-trnL2~-trnA,-trnA~-trnL1,-trnL1~nd4L,trnF~-trnE,-trnS2~trnM,nd2~trnK,trnK~cox1
		TDRL(trnL2 trnD atp8 atp6 cox3 trnR trnS1 trnF nd5 trnH nd4 nd4L trnT nd6 cytb nd1 trnL1 rrnS trnI trnM nd2 ,cox2 trnG nd3 trnA trnN trnE trnP trnS2 rrnL trnV trnQ trnW trnC trnY ,)
		TDRL(cox2 trnK trnD atp8 atp6 cox3 trnG nd3 trnA trnR trnN trnS1 trnE trnT nd6 cytb trnS2 trnL1 trnQ trnC ,trnL2 trnF nd5 trnH nd4 nd4L trnP nd1 rrnL trnV rrnS trnI trnM nd2 trnW trnY ,)
		TDRL(cox2 trnR trnN trnE trnF nd5 trnH nd4 nd4L trnP trnS2 trnL1 trnM nd2 trnW trnY ,trnL2 trnD atp8 atp6 cox3 trnG nd3 trnS1 trnT nd6 cytb nd1 rrnL trnV trnQ trnC ,)
		I(cox2 cox3 trnS1 )
		I(trnG )
		I(nd3 )
		I(trnA trnE trnF nd5 trnH nd4 nd4L trnS2 trnL1 )
		I(trnT trnP nd6 trnW )
		I(cytb )
		I(rrnS )
		I(trnI )
Boroecia borealis	Heterocyprix spadix	TDRL(trnL2 cox2 trnK trnD atp8 atp6 cox3 trnG nd3 trnA trnR trnN trnS1 trnE trnF nd5 trnH nd4 nd4L trnT trnP nd6 cytb trnS2 nd1 trnL1 ,rrnL trnV rrnS trnI trnQ trnM nd2 trnW trnC trnY ,)	cox1~-trnG,-trnG~-rrnL,-rrnL~-rrnS,-rrnS~-trnQ,-trnQ~-trnC,-trnC~-trnI,-trnI~-nd1,-nd1~-trnW,-trnW~-nd6,-trnT~-trnV,-trnV~-nd3,-nd3~-trnY,-trnY~-cytb,-cytb~trnN,trnN~trnD,atp6~-trnS1,-trnS1~-cox2,-cox2~-cox3,-cox3~trnR,trnR~-trnL2,-trnL2~-trnA,-trnA~-trnL1,-trnL1~nd4L,-trnE~-trnS2,-trnS2~trnM,nd2~trnK,trnK~cox1
		TDRL(trnL2 cox2 trnK trnD atp8 atp6 cox3 trnG nd3 trnA trnV rrnS trnI trnQ trnM nd2 trnW ,trnR trnN trnS1 trnE trnF nd5 trnH nd4 nd4L trnT trnP nd6 cytb trnS2 nd1 trnL1 trnC trnY ,)
		TDRL(trnL2 cox2 trnR trnN trnS1 trnE trnF nd5 trnH nd4 nd4L trnV rrnS trnI trnC trnY ,trnD atp8 atp6 cox3 trnG nd3 trnA trnT trnP nd6 cytb trnS2 nd1 trnL1 trnQ trnM nd2 trnW ,)
		TDRL(trnL2 trnD atp8 atp6 cox3 trnR trnT trnP nd6 cytb trnS2 rrnL trnV trnQ trnM nd2 trnC trnY ,cox2 trnG nd3 trnA trnN trnS1 trnE trnF nd5 trnH nd4 nd4L nd1 trnL1 rrnS trnI trnW ,)
		I(trnL2 trnA )
		I(cox2 cox3 trnS1 )
		I(trnG )
		I(nd3 )
		I(trnE trnF nd5 trnH nd4 nd4L trnS2 )
		I(trnT trnP nd6 trnW )
		I(cytb )
		I(trnI )
Boroecia borealis	Fabaeformiscandona kushiroensis	TDRL(trnL2 cox2 trnK trnD atp8 atp6 cox3 trnG nd3 trnA trnR trnN trnS1 trnE trnF nd5 trnH nd4 nd4L trnT trnP nd6 cytb trnS2 nd1 trnL1 ,rrnL trnV rrnS trnI trnQ trnM nd2 trnW trnC trnY ,)	cox1~-trnG,-trnG~-rrnL,-rrnL~-rrnS,-rrnS~-trnQ,-trnQ~-trnC,-trnC~-trnI,-trnI~-nd1,-nd1~-trnW,-trnW~-nd6,-trnT~-trnV,-trnV~-nd3,-nd3~-trnY,-trnY~-cytb,-cytb~trnN,trnN~trnD,atp6~-trnS1,-trnS1~-cox2,-cox2~-cox3,-cox3~trnR,trnR~-trnL2,-trnL2~-trnA,-trnA~-trnL1,-trnL1~nd4L,-trnE~-trnS2,-trnS2~trnM,nd2~trnK,trnK~cox1
		TDRL(trnL2 cox2 trnK trnD atp8 atp6 cox3 trnG nd3 trnA trnV rrnS trnI trnQ trnM nd2 trnW ,trnR trnN trnS1 trnE trnF nd5 trnH nd4 nd4L trnT trnP nd6 cytb trnS2 nd1 trnL1 trnC trnY ,)
		TDRL(trnL2 cox2 trnR trnN trnS1 trnE trnF nd5 trnH nd4 nd4L trnV rrnS trnI trnC trnY ,trnD atp8 atp6 cox3 trnG nd3 trnA trnT trnP nd6 cytb trnS2 nd1 trnL1 trnQ trnM nd2 trnW ,)
		TDRL(trnL2 trnD atp8 atp6 cox3 trnR trnT trnP nd6 cytb trnS2 rrnL trnV trnQ trnM nd2 trnC trnY ,cox2 trnG nd3 trnA trnN trnS1 trnE trnF nd5 trnH nd4 nd4L nd1 trnL1 rrnS trnI trnW ,)
		I(trnL2 trnA )
		I(cox2 cox3 trnS1 )
		I(trnG )
		I(nd3 )
		I(trnE trnF nd5 trnH nd4 nd4L trnS2 )
		I(trnT trnP nd6 trnW )
		I(cytb )
		I(trnI )
Obtusoecia obtusata	Pancrustacean Ground Pattern	TDRL(trnL2 cox2 trnK trnD atp8 atp6 cox3 trnG nd3 trnA trnR trnN trnS1 trnE trnF nd5 trnH nd4 nd4L trnT trnP nd6 cytb trnS2 nd1 trnL1 ,rrnL trnV rrnS trnI trnQ trnM nd2 trnW trnC trnY ,)	cox1~-trnG,-trnG~-rrnL,-rrnL~-rrnS,-rrnS~-trnQ,-trnQ~-trnC,-trnC~-trnI,-trnI~-nd1,-nd1~-trnW,-trnW~-nd6,-trnT~-trnV,-trnV~-nd3,-nd3~-trnY,-trnY~-cytb,-cytb~trnN,trnN~trnD,atp6~-trnS1,-trnS1~-cox2,-cox2~-cox3,-cox3~trnR,trnR~-trnL2,-trnL2~-trnA,-trnA~-trnL1,-trnL1~nd4L,-trnE~-trnS2,-trnS2~trnM,nd2~trnK,trnK~cox1
		TDRL(trnL2 cox2 trnK trnD atp8 atp6 cox3 trnG nd3 trnA trnV rrnS trnI trnQ trnM nd2 trnW ,trnR trnN trnS1 trnE trnF nd5 trnH nd4 nd4L trnT trnP nd6 cytb trnS2 nd1 trnC trnY ,)
		TDRL(trnL2 cox2 trnK trnR trnN trnS1 trnE trnF nd5 trnH nd4 nd4L trnV rrnS trnI trnC trnY ,trnD atp8 atp6 cox3 trnG nd3 trnA trnT trnP nd6 cytb trnS2 nd1 trnL1 trnQ trnM nd2 trnW ,)
		TDRL(trnL2 trnD atp8 atp6 cox3 trnR trnT trnP nd6 cytb trnS2 rrnL trnV trnQ trnM nd2 trnC trnY ,cox2 trnG nd3 trnA trnN trnS1 trnE trnF nd5 trnH nd4 nd4L nd1 trnL1 rrnS trnI trnW ,)
		I(trnL2 trnA )
		I(cox2 cox3 trnS1 )
		I(trnG )
		I(nd3 )
		I(trnE trnF nd5 trnH nd4 nd4L trnS2 )
		I(trnT trnP nd6 trnW )
		I(cytb )
		I(trnI )
Obtusoecia obtusata	Discoconchoecia elegans	TDRL(trnA trnR ,trnL2 trnL1 ,)	-trnS1~-cox2,-cox3~trnR,trnR~-trnL2,-trnL2~-trnA,-trnA~-trnL1,-trnL1~nd4L
		I(trnL2 trnA trnR trnL1 )
		iT(trnL2 trnA trnR trnL1 ,cox2 cox3 ,)
Obtusoecia obtusata	Paraconchoecia oblonga	T(nd4 ,nd4L ,)	-trnS1~-cox2,-cox2~-cox3,-cox3~trnR,trnR~-trnL2,-trnL2~-trnA,-trnA~-trnL1,-trnL1~nd4L,nd4L~nd4,nd4~trnH
		TDRL(trnL2 trnR trnL1 ,cox2 cox3 trnA ,)
		TDRL(cox2 nd4 nd4L trnL1 ,trnL2 cox3 trnA ,)
		I(trnL2 )
Obtusoecia obtusata	Vargula hilgendorfii	T(cox2 trnD atp8 atp6 cox3 ,trnS1 ,)	cox1~-trnG,-trnG~-rrnL,-rrnS~-trnQ,-trnQ~-trnC,-trnC~-trnI,-trnI~-nd1,-nd1~-trnW,-trnW~-nd6,-nd6~trnP,trnP~-trnT,-trnT~-trnV,-trnV~-nd3,-nd3~-trnY,-trnY~-cytb,-cytb~trnN,trnN~trnD,atp6~-trnS1,-trnS1~-cox2,-cox2~-cox3,-cox3~trnR,trnR~-trnL2,-trnL2~-trnA,-trnA~-trnL1,-trnL1~nd4L,trnF~-trnE,-trnS2~trnM,nd2~trnK,trnK~cox1
		T(nd3 ,trnY ,)
		TDRL(trnL2 cox2 trnK trnD atp8 atp6 cox3 trnA trnR trnN trnS1 trnE trnF nd5 trnH nd4 nd4L trnT trnP nd6 cytb trnS2 rrnL trnV rrnS trnI trnQ trnM nd2 ,trnG nd3 nd1 trnL1 trnW trnC trnY ,)
		TDRL(trnL2 cox2 trnD atp8 atp6 cox3 trnG nd3 trnA trnR trnN trnS1 trnE trnF nd5 trnH nd4 nd4L trnP trnS2 trnL1 trnV trnW trnY ,trnT nd6 cytb nd1 rrnL rrnS trnI trnQ trnC ,)
		TDRL(cox2 trnK trnD atp8 atp6 cox3 trnG trnA trnR trnS1 trnF nd5 trnH nd4 nd4L trnT nd6 cytb nd1 trnL1 trnV trnC ,trnL2 trnN trnE trnP trnS2 rrnL rrnS trnI trnQ trnM nd2 ,)
		TDRL(cox2 trnD atp8 atp6 cox3 nd3 trnA trnR trnN trnS1 trnE trnT trnS2 nd1 rrnL rrnS trnI trnW trnY ,trnL2 trnG trnP nd6 cytb trnV trnQ trnC ,)
		TDRL(cox2 trnS1 ,trnD atp8 atp6 cox3 ,)
		I(cox2 cox3 )
		I(trnK )
		I(trnR )
		I(trnE trnF nd5 trnH nd4 nd4L trnS2 trnL1 )
		I(trnT )
		I(nd6 trnW )
		I(cytb )
		I(trnI trnC )
Obtusoecia obtusata	Vargula tsujii	T(cox2 trnD atp8 atp6 cox3 ,trnS1 ,)	cox1~-trnG,-trnG~-rrnL,-rrnS~-trnQ,-trnQ~-trnC,-trnC~-trnI,-trnI~-nd1,-nd1~-trnW,-trnW~-nd6,-nd6~trnP,trnP~-trnT,-trnT~-trnV,-trnV~-nd3,-nd3~-trnY,-trnY~-cytb,-cytb~trnN,trnN~trnD,atp6~-trnS1,-trnS1~-cox2,-cox2~-cox3,-cox3~trnR,trnR~-trnL2,-trnL2~-trnA,-trnA~-trnL1,-trnL1~nd4L,trnF~-trnE,-trnS2~trnM,nd2~trnK,trnK~cox1
		T(nd3 ,trnY ,)
		TDRL(trnL2 cox2 trnK trnD atp8 atp6 cox3 trnA trnR trnN trnS1 trnE trnF nd5 trnH nd4 nd4L trnT trnP nd6 cytb trnS2 rrnL trnV rrnS trnI trnQ trnM nd2 ,trnG nd3 nd1 trnL1 trnW trnC trnY ,)
		TDRL(trnL2 cox2 trnD atp8 atp6 cox3 trnG nd3 trnA trnR trnN trnS1 trnE trnF nd5 trnH nd4 nd4L trnP trnS2 trnL1 trnV trnW trnY ,trnT nd6 cytb nd1 rrnL rrnS trnI trnQ trnC ,)
		TDRL(cox2 trnK trnD atp8 atp6 cox3 trnG trnA trnR trnS1 trnF nd5 trnH nd4 nd4L trnT nd6 cytb nd1 trnL1 trnV trnC ,trnL2 trnN trnE trnP trnS2 rrnL rrnS trnI trnQ trnM nd2 ,)
		TDRL(cox2 trnD atp8 atp6 cox3 nd3 trnA trnR trnN trnS1 trnE trnT trnS2 nd1 rrnL rrnS trnI trnW trnY ,trnL2 trnG trnP nd6 cytb trnV trnQ trnC ,)
		TDRL(cox2 trnS1 ,trnD atp8 atp6 cox3 ,)
		I(cox2 cox3 )
		I(trnK )
		I(trnR )
		I(trnE trnF nd5 trnH nd4 nd4L trnS2 trnL1 )
		I(trnT )
		I(nd6 trnW )
		I(cytb )
		I(trnI trnC )
Obtusoecia obtusata	Cypridina dentata	T(cox2 trnD atp8 atp6 cox3 ,trnS1 ,)	cox1~-trnG,-trnG~-rrnL,-rrnS~-trnQ,-trnQ~-trnC,-trnC~-trnI,-trnI~-nd1,-nd1~-trnW,-trnW~-nd6,-nd6~trnP,trnP~-trnT,-trnT~-trnV,-trnV~-nd3,-nd3~-trnY,-trnY~-cytb,-cytb~trnN,trnN~trnD,atp6~-trnS1,-trnS1~-cox2,-cox2~-cox3,-cox3~trnR,trnR~-trnL2,-trnL2~-trnA,-trnA~-trnL1,-trnL1~nd4L,trnF~-trnE,-trnS2~trnM,nd2~trnK,trnK~cox1
		T(nd3 ,trnY ,)
		TDRL(trnL2 cox2 trnK trnD atp8 atp6 cox3 trnA trnR trnN trnS1 trnE trnF nd5 trnH nd4 nd4L trnT trnP nd6 cytb trnS2 rrnL trnV rrnS trnI trnQ trnM nd2 ,trnG nd3 nd1 trnL1 trnW trnC trnY ,)
		TDRL(trnL2 cox2 trnD atp8 atp6 cox3 trnG nd3 trnA trnR trnN trnS1 trnE trnF nd5 trnH nd4 nd4L trnP trnS2 trnL1 trnV trnW trnY ,trnT nd6 cytb nd1 rrnL rrnS trnI trnQ trnC ,)
		TDRL(cox2 trnK trnD atp8 atp6 cox3 trnG trnA trnR trnS1 trnF nd5 trnH nd4 nd4L trnT nd6 cytb nd1 trnL1 trnV trnC ,trnL2 trnN trnE trnP trnS2 rrnL rrnS trnI trnQ trnM nd2 ,)
		TDRL(cox2 trnD atp8 atp6 cox3 nd3 trnA trnR trnN trnS1 trnE trnT trnS2 nd1 rrnL rrnS trnI trnW trnY ,trnL2 trnG trnP nd6 cytb trnV trnQ trnC ,)
		TDRL(cox2 trnS1 ,trnD atp8 atp6 cox3 ,)
		I(cox2 cox3 )
		I(trnK )
		I(trnR )
		I(trnE trnF nd5 trnH nd4 nd4L trnS2 trnL1 )
		I(trnT )
		I(nd6 trnW )
		I(cytb )
		I(trnI trnC )
Obtusoecia obtusata	Cypridopsis vidua	TDRL(trnL2 cox2 trnD atp8 atp6 cox3 trnG nd3 trnA trnF nd5 trnH nd4 nd4L trnP nd1 trnL1 rrnL trnV ,trnR trnN trnS1 trnE trnT nd6 cytb trnS2 rrnS trnI trnQ trnM nd2 trnW trnC trnY ,)	cox1~-trnG,-trnG~-rrnL,-rrnL~-rrnS,-rrnS~-trnQ,-trnC~-trnI,-trnI~-nd1,-nd1~-trnW,-trnW~-nd6,-nd6~trnP,trnP~-trnT,-trnT~-trnV,-trnV~-nd3,-nd3~-trnY,-trnY~-cytb,-cytb~trnN,trnN~trnD,atp6~-trnS1,-trnS1~-cox2,-cox2~-cox3,-cox3~trnR,trnR~-trnL2,-trnL2~-trnA,-trnA~-trnL1,-trnL1~nd4L,trnF~-trnE,-trnS2~trnM,nd2~trnK,trnK~cox1
		TDRL(trnL2 trnD atp8 atp6 cox3 trnR trnS1 trnF nd5 trnH nd4 nd4L trnT nd6 cytb nd1 trnL1 rrnS trnI trnM nd2 ,cox2 trnG nd3 trnA trnN trnE trnP trnS2 rrnL trnV trnQ trnW trnC trnY ,)
		TDRL(cox2 trnK trnD atp8 atp6 cox3 trnG nd3 trnA trnR trnN trnS1 trnE trnT nd6 cytb trnS2 trnL1 trnQ trnC ,trnL2 trnF nd5 trnH nd4 nd4L trnP nd1 rrnL trnV rrnS trnI trnM nd2 trnW trnY ,)
		TDRL(cox2 trnR trnN trnE trnF nd5 trnH nd4 nd4L trnP trnS2 trnL1 trnM nd2 trnW trnY ,trnL2 trnD atp8 atp6 cox3 trnG nd3 trnS1 trnT nd6 cytb nd1 rrnL trnV trnQ trnC ,)
		I(cox2 cox3 trnS1 )
		I(trnG )
		I(nd3 )
		I(trnA trnE trnF nd5 trnH nd4 nd4L trnS2 trnL1 )
		I(trnT trnP nd6 trnW )
		I(cytb )
		I(rrnS )
		I(trnI )
Obtusoecia obtusata	Heterocyprix spadix	TDRL(trnL2 cox2 trnK trnD atp8 atp6 cox3 trnG nd3 trnA trnR trnN trnS1 trnE trnF nd5 trnH nd4 nd4L trnT trnP nd6 cytb trnS2 nd1 trnL1 ,rrnL trnV rrnS trnI trnQ trnM nd2 trnW trnC trnY ,)	cox1~-trnG,-trnG~-rrnL,-rrnL~-rrnS,-rrnS~-trnQ,-trnQ~-trnC,-trnC~-trnI,-trnI~-nd1,-nd1~-trnW,-trnW~-nd6,-trnT~-trnV,-trnV~-nd3,-nd3~-trnY,-trnY~-cytb,-cytb~trnN,trnN~trnD,atp6~-trnS1,-trnS1~-cox2,-cox2~-cox3,-cox3~trnR,trnR~-trnL2,-trnL2~-trnA,-trnA~-trnL1,-trnL1~nd4L,-trnE~-trnS2,-trnS2~trnM,nd2~trnK,trnK~cox1
		TDRL(trnL2 cox2 trnK trnD atp8 atp6 cox3 trnG nd3 trnA trnV rrnS trnI trnQ trnM nd2 trnW ,trnR trnN trnS1 trnE trnF nd5 trnH nd4 nd4L trnT trnP nd6 cytb trnS2 nd1 trnL1 trnC trnY ,)
		TDRL(trnL2 cox2 trnR trnN trnS1 trnE trnF nd5 trnH nd4 nd4L trnV rrnS trnI trnC trnY ,trnD atp8 atp6 cox3 trnG nd3 trnA trnT trnP nd6 cytb trnS2 nd1 trnL1 trnQ trnM nd2 trnW ,)
		TDRL(trnL2 trnD atp8 atp6 cox3 trnR trnT trnP nd6 cytb trnS2 rrnL trnV trnQ trnM nd2 trnC trnY ,cox2 trnG nd3 trnA trnN trnS1 trnE trnF nd5 trnH nd4 nd4L nd1 trnL1 rrnS trnI trnW ,)
		I(trnL2 trnA )
		I(cox2 cox3 trnS1 )
		I(trnG )
		I(nd3 )
		I(trnE trnF nd5 trnH nd4 nd4L trnS2 )
		I(trnT trnP nd6 trnW )
		I(cytb )
		I(trnI )
Obtusoecia obtusata	Fabaeformiscandona kushiroensis	TDRL(trnL2 cox2 trnK trnD atp8 atp6 cox3 trnG nd3 trnA trnR trnN trnS1 trnE trnF nd5 trnH nd4 nd4L trnT trnP nd6 cytb trnS2 nd1 trnL1 ,rrnL trnV rrnS trnI trnQ trnM nd2 trnW trnC trnY ,)	cox1~-trnG,-trnG~-rrnL,-rrnL~-rrnS,-rrnS~-trnQ,-trnQ~-trnC,-trnC~-trnI,-trnI~-nd1,-nd1~-trnW,-trnW~-nd6,-trnT~-trnV,-trnV~-nd3,-nd3~-trnY,-trnY~-cytb,-cytb~trnN,trnN~trnD,atp6~-trnS1,-trnS1~-cox2,-cox2~-cox3,-cox3~trnR,trnR~-trnL2,-trnL2~-trnA,-trnA~-trnL1,-trnL1~nd4L,-trnE~-trnS2,-trnS2~trnM,nd2~trnK,trnK~cox1
		TDRL(trnL2 cox2 trnK trnD atp8 atp6 cox3 trnG nd3 trnA trnV rrnS trnI trnQ trnM nd2 trnW ,trnR trnN trnS1 trnE trnF nd5 trnH nd4 nd4L trnT trnP nd6 cytb trnS2 nd1 trnL1 trnC trnY ,)
		TDRL(trnL2 cox2 trnR trnN trnS1 trnE trnF nd5 trnH nd4 nd4L trnV rrnS trnI trnC trnY ,trnD atp8 atp6 cox3 trnG nd3 trnA trnT trnP nd6 cytb trnS2 nd1 trnL1 trnQ trnM nd2 trnW ,)
		TDRL(trnL2 trnD atp8 atp6 cox3 trnR trnT trnP nd6 cytb trnS2 rrnL trnV trnQ trnM nd2 trnC trnY ,cox2 trnG nd3 trnA trnN trnS1 trnE trnF nd5 trnH nd4 nd4L nd1 trnL1 rrnS trnI trnW ,)
		I(trnL2 trnA )
		I(cox2 cox3 trnS1 )
		I(trnG )
		I(nd3 )
		I(trnE trnF nd5 trnH nd4 nd4L trnS2 )
		I(trnT trnP nd6 trnW )
		I(cytb )
		I(trnI )
Discoconchoecia elegans	Pancrustacean Ground Pattern	TDRL(trnL2 cox2 trnK trnD atp8 atp6 cox3 trnG nd3 trnA trnR trnN trnS1 trnE trnF nd5 trnH nd4 nd4L trnT trnP nd6 cytb trnS2 nd1 trnL1 rrnL trnV rrnS trnI ,trnQ trnM nd2 trnW trnC trnY ,)	cox1~-trnG,-trnG~-rrnL,-rrnL~-rrnS,-rrnS~-trnQ,-trnQ~-trnC,-trnC~-trnI,-trnI~-nd1,-nd1~-trnW,-trnW~-nd6,-trnT~-trnV,-trnV~-nd3,-nd3~-trnY,-trnY~-cytb,-cytb~trnN,trnN~trnD,atp6~-trnS1,-trnS1~-trnL2,-trnL2~-trnL1,-trnL1~trnR,trnR~-trnA,-trnA~-cox2,-cox2~-cox3,-cox3~nd4L,-trnE~-trnS2,-trnS2~trnM,nd2~trnK,trnK~cox1
		TDRL(trnL2 cox2 trnK trnD atp8 atp6 cox3 trnG nd3 trnA trnR trnN trnS1 trnE trnF nd5 trnH nd4 nd4L trnM nd2 trnW trnC trnY ,trnT trnP nd6 cytb trnS2 nd1 trnL1 rrnL trnV rrnS trnI ,)
		TDRL(trnL2 cox2 trnK trnD atp8 atp6 cox3 trnT trnP nd6 cytb trnS2 nd1 trnL1 trnQ trnM nd2 trnW ,trnG nd3 trnA trnR trnN trnS1 trnE trnF nd5 trnH nd4 nd4L rrnL trnV rrnS trnI trnC trnY ,)
		TDRL(trnL2 cox2 trnK nd3 trnA trnR trnT trnP nd6 cytb trnS2 trnV trnQ trnM nd2 trnC trnY ,trnD atp8 atp6 cox3 trnN trnS1 trnE trnF nd5 trnH nd4 nd4L nd1 trnL1 rrnS trnI trnW ,)
		I(trnL2 trnS1 )
		I(cox2 cox3 trnE trnF nd5 trnH nd4 nd4L trnS2 )
		I(trnG )
		I(nd3 )
		I(trnT trnP nd6 trnW )
		I(cytb )
		I(trnI )
		iT(trnA ,trnR ,)
Discoconchoecia elegans	Boroecia antipoda	T(trnL2 trnA trnL1 ,trnR ,)	-trnS1~-trnL2,-trnL2~-trnL1,-trnL1~trnR,trnR~-trnA,-trnA~-cox2,-cox3~nd4L
		T(trnA ,trnR trnL1 ,)
		I(trnL2 trnA trnR trnL1 )
		iT(trnL2 trnA trnR trnL1 ,cox2 cox3 ,)
Discoconchoecia elegans	Boroecia maxima	T(trnL2 trnA trnL1 ,trnR ,)	-trnS1~-trnL2,-trnL2~-trnL1,-trnL1~trnR,trnR~-trnA,-trnA~-cox2,-cox3~nd4L
		T(trnA ,trnR trnL1 ,)
		I(trnL2 trnA trnR trnL1 )
		iT(trnL2 trnA trnR trnL1 ,cox2 cox3 ,)
Discoconchoecia elegans	Boroecia borealis	T(trnL2 trnA trnL1 ,trnR ,)	-trnS1~-trnL2,-trnL2~-trnL1,-trnL1~trnR,trnR~-trnA,-trnA~-cox2,-cox3~nd4L
		T(trnA ,trnR trnL1 ,)
		I(trnL2 trnA trnR trnL1 )
		iT(trnL2 trnA trnR trnL1 ,cox2 cox3 ,)
Discoconchoecia elegans	Obtusoecia obtusata	T(trnL2 trnA trnL1 ,trnR ,)	-trnS1~-trnL2,-trnL2~-trnL1,-trnL1~trnR,trnR~-trnA,-trnA~-cox2,-cox3~nd4L
		T(trnA ,trnR trnL1 ,)
		I(trnL2 trnA trnR trnL1 )
		iT(trnL2 trnA trnR trnL1 ,cox2 cox3 ,)
Discoconchoecia elegans	Paraconchoecia oblonga	T(trnL2 cox2 cox3 nd4 nd4L ,trnA ,)	-trnS1~-trnL2,-trnL2~-trnL1,-trnL1~trnR,trnR~-trnA,-trnA~-cox2,-cox2~-cox3,-cox3~nd4L,nd4L~nd4,nd4~trnH
		T(trnR ,trnL1 ,)
		T(nd4 ,nd4L ,)
		TDRL(cox2 trnA trnR nd4 nd4L trnL1 ,trnL2 cox3 ,)
		I(trnL2 )
Discoconchoecia elegans	Vargula hilgendorfii	T(nd3 ,trnY ,)	cox1~-trnG,-trnG~-rrnL,-rrnS~-trnQ,-trnQ~-trnC,-trnC~-trnI,-trnI~-nd1,-nd1~-trnW,-trnW~-nd6,-nd6~trnP,trnP~-trnT,-trnT~-trnV,-trnV~-nd3,-nd3~-trnY,-trnY~-cytb,-cytb~trnN,trnN~trnD,atp6~-trnS1,-trnS1~-trnL2,-trnL2~-trnL1,-trnL1~trnR,trnR~-trnA,-trnA~-cox2,-cox2~-cox3,-cox3~nd4L,trnF~-trnE,-trnS2~trnM,nd2~trnK,trnK~cox1
		TDRL(trnL2 cox2 trnK trnD atp8 atp6 cox3 trnA trnR trnN trnS1 trnE trnF nd5 trnH nd4 nd4L trnT trnP nd6 cytb trnS2 trnV ,trnG nd3 nd1 trnL1 rrnL rrnS trnI trnQ trnM nd2 trnW trnC trnY ,)
		TDRL(cox2 trnK trnD atp8 atp6 cox3 trnT nd6 cytb trnQ trnM nd2 trnC ,trnL2 trnG nd3 trnA trnR trnN trnS1 trnE trnF nd5 trnH nd4 nd4L trnP trnS2 trnL1 trnV trnW trnY ,)
		TDRL(cox2 trnD atp8 atp6 cox3 trnG nd3 trnA trnR trnS1 trnF nd5 trnH nd4 nd4L trnL1 trnV trnQ trnM nd2 trnW trnY ,trnL2 trnK trnN trnE trnT trnP nd6 cytb trnS2 nd1 trnC ,)
		TDRL(cox2 nd3 trnA trnR trnN trnS1 trnE trnT trnS2 nd1 rrnL rrnS trnI trnW trnY ,trnL2 trnD atp8 atp6 cox3 trnG trnF nd5 trnH nd4 nd4L trnP nd6 cytb trnL1 trnV trnQ trnC ,)
		I(cox2 cox3 trnE trnF nd5 trnH nd4 nd4L trnS2 )
		I(trnK )
		I(trnR )
		I(trnT )
		I(nd6 trnW )
		I(cytb )
		I(trnL1 )
		I(trnI trnC )
Discoconchoecia elegans	Vargula tsujii	T(nd3 ,trnY ,)	cox1~-trnG,-trnG~-rrnL,-rrnS~-trnQ,-trnQ~-trnC,-trnC~-trnI,-trnI~-nd1,-nd1~-trnW,-trnW~-nd6,-nd6~trnP,trnP~-trnT,-trnT~-trnV,-trnV~-nd3,-nd3~-trnY,-trnY~-cytb,-cytb~trnN,trnN~trnD,atp6~-trnS1,-trnS1~-trnL2,-trnL2~-trnL1,-trnL1~trnR,trnR~-trnA,-trnA~-cox2,-cox2~-cox3,-cox3~nd4L,trnF~-trnE,-trnS2~trnM,nd2~trnK,trnK~cox1
		TDRL(trnL2 cox2 trnK trnD atp8 atp6 cox3 trnA trnR trnN trnS1 trnE trnF nd5 trnH nd4 nd4L trnT trnP nd6 cytb trnS2 trnV ,trnG nd3 nd1 trnL1 rrnL rrnS trnI trnQ trnM nd2 trnW trnC trnY ,)
		TDRL(cox2 trnK trnD atp8 atp6 cox3 trnT nd6 cytb trnQ trnM nd2 trnC ,trnL2 trnG nd3 trnA trnR trnN trnS1 trnE trnF nd5 trnH nd4 nd4L trnP trnS2 trnL1 trnV trnW trnY ,)
		TDRL(cox2 trnD atp8 atp6 cox3 trnG nd3 trnA trnR trnS1 trnF nd5 trnH nd4 nd4L trnL1 trnV trnQ trnM nd2 trnW trnY ,trnL2 trnK trnN trnE trnT trnP nd6 cytb trnS2 nd1 trnC ,)
		TDRL(cox2 nd3 trnA trnR trnN trnS1 trnE trnT trnS2 nd1 rrnL rrnS trnI trnW trnY ,trnL2 trnD atp8 atp6 cox3 trnG trnF nd5 trnH nd4 nd4L trnP nd6 cytb trnL1 trnV trnQ trnC ,)
		I(cox2 cox3 trnE trnF nd5 trnH nd4 nd4L trnS2 )
		I(trnK )
		I(trnR )
		I(trnT )
		I(nd6 trnW )
		I(cytb )
		I(trnL1 )
		I(trnI trnC )
Discoconchoecia elegans	Cypridina dentata	T(nd3 ,trnY ,)	cox1~-trnG,-trnG~-rrnL,-rrnS~-trnQ,-trnQ~-trnC,-trnC~-trnI,-trnI~-nd1,-nd1~-trnW,-trnW~-nd6,-nd6~trnP,trnP~-trnT,-trnT~-trnV,-trnV~-nd3,-nd3~-trnY,-trnY~-cytb,-cytb~trnN,trnN~trnD,atp6~-trnS1,-trnS1~-trnL2,-trnL2~-trnL1,-trnL1~trnR,trnR~-trnA,-trnA~-cox2,-cox2~-cox3,-cox3~nd4L,trnF~-trnE,-trnS2~trnM,nd2~trnK,trnK~cox1
		TDRL(trnL2 cox2 trnK trnD atp8 atp6 cox3 trnA trnR trnN trnS1 trnE trnF nd5 trnH nd4 nd4L trnT trnP nd6 cytb trnS2 trnV ,trnG nd3 nd1 trnL1 rrnL rrnS trnI trnQ trnM nd2 trnW trnC trnY ,)
		TDRL(cox2 trnK trnD atp8 atp6 cox3 trnT nd6 cytb trnQ trnM nd2 trnC ,trnL2 trnG nd3 trnA trnR trnN trnS1 trnE trnF nd5 trnH nd4 nd4L trnP trnS2 trnL1 trnV trnW trnY ,)
		TDRL(cox2 trnD atp8 atp6 cox3 trnG nd3 trnA trnR trnS1 trnF nd5 trnH nd4 nd4L trnL1 trnV trnQ trnM nd2 trnW trnY ,trnL2 trnK trnN trnE trnT trnP nd6 cytb trnS2 nd1 trnC ,)
		TDRL(cox2 nd3 trnA trnR trnN trnS1 trnE trnT trnS2 nd1 rrnL rrnS trnI trnW trnY ,trnL2 trnD atp8 atp6 cox3 trnG trnF nd5 trnH nd4 nd4L trnP nd6 cytb trnL1 trnV trnQ trnC ,)
		I(cox2 cox3 trnE trnF nd5 trnH nd4 nd4L trnS2 )
		I(trnK )
		I(trnR )
		I(trnT )
		I(nd6 trnW )
		I(cytb )
		I(trnL1 )
		I(trnI trnC )
Discoconchoecia elegans	Cypridopsis vidua	TDRL(trnL2 cox2 trnK trnD atp8 atp6 cox3 trnS1 trnT nd6 cytb nd1 trnL1 rrnL trnV trnQ trnC ,trnG nd3 trnA trnR trnN trnE trnF nd5 trnH nd4 nd4L trnP trnS2 rrnS trnI trnM nd2 trnW trnY ,)	cox1~-trnG,-trnG~-rrnL,-rrnL~-rrnS,-rrnS~-trnQ,-trnC~-trnI,-trnI~-nd1,-nd1~-trnW,-trnW~-nd6,-nd6~trnP,trnP~-trnT,-trnT~-trnV,-trnV~-nd3,-nd3~-trnY,-trnY~-cytb,-cytb~trnN,trnN~trnD,atp6~-trnS1,-trnS1~-trnL2,-trnL2~-trnL1,-trnL1~trnR,trnR~-trnA,-trnA~-cox2,-cox2~-cox3,-cox3~nd4L,trnF~-trnE,-trnS2~trnM,nd2~trnK,trnK~cox1
		TDRL(trnL2 cox2 trnD atp8 atp6 cox3 trnG nd3 trnA trnR trnN trnE trnS2 trnL1 rrnL trnV rrnS trnI trnM nd2 trnW trnY ,trnK trnS1 trnF nd5 trnH nd4 nd4L trnT trnP nd6 cytb trnQ trnC ,)
		TDRL(trnL2 cox2 nd3 trnA trnR trnS1 trnF nd5 trnH nd4 nd4L trnT nd6 cytb nd1 trnL1 rrnS trnI trnM nd2 ,trnD atp8 atp6 cox3 trnN trnE trnP trnS2 rrnL trnV trnQ trnW trnC trnY ,)
		TDRL(cox2 trnK trnD atp8 atp6 cox3 trnG nd3 trnA trnR trnN trnS1 trnE trnF nd5 trnH nd4 nd4L trnT trnP nd6 cytb trnS2 trnL1 trnQ trnC ,trnL2 nd1 rrnL trnV rrnS trnI trnM nd2 trnW trnY ,)
		I(cox2 cox3 trnE trnF nd5 trnH nd4 nd4L trnS2 )
		I(trnG )
		I(nd3 )
		I(trnS1 )
		I(trnT trnP nd6 trnW )
		I(cytb )
		I(trnL1 )
		I(rrnS )
		I(trnI )
		iT(trnA ,trnR ,)
Discoconchoecia elegans	Heterocyprix spadix	TDRL(trnL2 cox2 trnK trnD atp8 atp6 cox3 trnG nd3 trnA trnR trnN trnS1 trnE trnF nd5 trnH nd4 nd4L trnT trnP nd6 cytb trnS2 nd1 trnL1 rrnL trnV ,rrnS trnI trnQ trnM nd2 trnW trnC trnY ,)	cox1~-trnG,-trnG~-rrnL,-rrnL~-rrnS,-rrnS~-trnQ,-trnQ~-trnC,-trnC~-trnI,-trnI~-nd1,-nd1~-trnW,-trnW~-nd6,-trnT~-trnV,-trnV~-nd3,-nd3~-trnY,-trnY~-cytb,-cytb~trnN,trnN~trnD,atp6~-trnS1,-trnS1~-trnL2,-trnL2~-trnL1,-trnL1~trnR,trnR~-trnA,-trnA~-cox2,-cox2~-cox3,-cox3~nd4L,-trnE~-trnS2,-trnS2~trnM,nd2~trnK,trnK~cox1
		TDRL(trnL2 cox2 trnK trnD atp8 atp6 cox3 trnG nd3 trnA trnR trnQ trnM nd2 trnW trnC trnY ,trnN trnS1 trnE trnF nd5 trnH nd4 nd4L trnT trnP nd6 cytb trnS2 nd1 trnL1 rrnL trnV ,)
		TDRL(trnL2 cox2 trnK nd3 trnA trnN trnS1 trnE trnF nd5 trnH nd4 nd4L nd1 trnL1 rrnS trnI trnW ,trnD atp8 atp6 cox3 trnR trnT trnP nd6 cytb trnS2 rrnL trnV trnQ trnM nd2 trnC trnY ,)
		TDRL(trnL2 cox2 trnD atp8 atp6 cox3 trnN trnS1 trnE trnF nd5 trnH nd4 nd4L trnT trnP nd6 cytb trnS2 rrnS trnI trnQ trnM nd2 ,trnK trnG nd3 trnA trnR nd1 trnL1 rrnL trnV trnW trnC trnY ,)
		I(trnL2 trnS1 )
		I(cox2 cox3 trnA trnE trnF nd5 trnH nd4 nd4L trnS2 )
		I(trnG )
		I(nd3 )
		I(trnT trnP nd6 trnW )
		I(cytb )
		I(trnI )
Discoconchoecia elegans	Fabaeformiscandona kushiroensis	TDRL(trnL2 cox2 trnK trnD atp8 atp6 cox3 trnG nd3 trnA trnR trnN trnS1 trnE trnF nd5 trnH nd4 nd4L trnT trnP nd6 cytb trnS2 nd1 trnL1 rrnL trnV ,rrnS trnI trnQ trnM nd2 trnW trnC trnY ,)	cox1~-trnG,-trnG~-rrnL,-rrnL~-rrnS,-rrnS~-trnQ,-trnQ~-trnC,-trnC~-trnI,-trnI~-nd1,-nd1~-trnW,-trnW~-nd6,-trnT~-trnV,-trnV~-nd3,-nd3~-trnY,-trnY~-cytb,-cytb~trnN,trnN~trnD,atp6~-trnS1,-trnS1~-trnL2,-trnL2~-trnL1,-trnL1~trnR,trnR~-trnA,-trnA~-cox2,-cox2~-cox3,-cox3~nd4L,-trnE~-trnS2,-trnS2~trnM,nd2~trnK,trnK~cox1
		TDRL(trnL2 cox2 trnK trnD atp8 atp6 cox3 trnG nd3 trnA trnR trnQ trnM nd2 trnW trnC trnY ,trnN trnS1 trnE trnF nd5 trnH nd4 nd4L trnT trnP nd6 cytb trnS2 nd1 trnL1 rrnL trnV ,)
		TDRL(trnL2 cox2 trnK nd3 trnA trnN trnS1 trnE trnF nd5 trnH nd4 nd4L nd1 trnL1 rrnS trnI trnW ,trnD atp8 atp6 cox3 trnR trnT trnP nd6 cytb trnS2 rrnL trnV trnQ trnM nd2 trnC trnY ,)
		TDRL(trnL2 cox2 trnD atp8 atp6 cox3 trnN trnS1 trnE trnF nd5 trnH nd4 nd4L trnT trnP nd6 cytb trnS2 rrnS trnI trnQ trnM nd2 ,trnK trnG nd3 trnA trnR nd1 trnL1 rrnL trnV trnW trnC trnY ,)
		I(trnL2 trnS1 )
		I(cox2 cox3 trnA trnE trnF nd5 trnH nd4 nd4L trnS2 )
		I(trnG )
		I(nd3 )
		I(trnT trnP nd6 trnW )
		I(cytb )
		I(trnI )
Paraconchoecia oblonga	Pancrustacean Ground Pattern	T(nd4 ,nd4L ,)	cox1~-trnG,-trnG~-rrnL,-rrnL~-rrnS,-rrnS~-trnQ,-trnQ~-trnC,-trnC~-trnI,-trnI~-nd1,-nd1~-trnW,-trnW~-nd6,-trnT~-trnV,-trnV~-nd3,-nd3~-trnY,-trnY~-cytb,-cytb~trnN,trnN~trnD,atp6~-trnS1,-trnS1~trnR,trnR~-trnL1,-trnL1~-cox2,-cox2~nd4,nd4~nd4L,nd4L~trnL2,trnL2~-cox3,-cox3~-trnA,-trnA~trnH,-trnE~-trnS2,-trnS2~trnM,nd2~trnK,trnK~cox1
		TDRL(trnL2 cox2 trnK trnD atp8 atp6 cox3 trnG nd3 trnA trnR trnN trnS1 trnE trnF nd5 trnH nd4 nd4L trnT trnP nd6 cytb trnS2 ,nd1 trnL1 rrnL trnV rrnS trnI trnQ trnM nd2 trnW trnC trnY ,)
		TDRL(trnL2 cox2 trnK trnD atp8 atp6 cox3 trnG nd3 trnA trnL1 rrnL trnV rrnS trnI trnQ trnM nd2 ,trnR trnN trnS1 trnE trnF nd5 trnH nd4 nd4L trnT trnP nd6 cytb trnS2 trnW trnC trnY ,)
		TDRL(trnL2 cox2 trnK trnR trnN trnS1 trnE trnF nd5 trnH nd1 trnL1 rrnL trnV trnW trnC trnY ,trnD atp8 atp6 cox3 trnG nd3 trnA nd4 nd4L trnT trnP nd6 cytb trnS2 rrnS trnI trnQ trnM nd2 ,)
		TDRL(trnL2 trnD atp8 atp6 cox3 trnR nd4 nd4L nd1 trnL1 rrnS trnI trnW ,cox2 trnG nd3 trnA trnN trnS1 trnE trnF nd5 trnH trnT trnP nd6 cytb trnS2 rrnL trnV trnQ trnC trnY ,)
		I(cox2 nd4 nd4L )
		I(cox3 trnA trnE trnF nd5 trnH trnS2 )
		I(trnG )
		I(nd3 )
		I(trnS1 )
		I(trnT trnP nd6 trnW )
		I(cytb )
		I(trnI )
Paraconchoecia oblonga	Vargula hilgendorfii	T(nd3 ,trnY ,)	cox1~-trnG,-trnG~-rrnL,-rrnS~-trnQ,-trnQ~-trnC,-trnC~-trnI,-trnI~-nd1,-nd1~-trnW,-trnW~-nd6,-nd6~trnP,trnP~-trnT,-trnT~-trnV,-trnV~-nd3,-nd3~-trnY,-trnY~-cytb,-cytb~trnN,trnN~trnD,atp6~-trnS1,-trnS1~trnR,trnR~-trnL1,-trnL1~-cox2,-cox2~nd4,nd4~nd4L,nd4L~trnL2,trnL2~-cox3,-cox3~-trnA,-trnA~trnH,trnF~-trnE,-trnS2~trnM,nd2~trnK,trnK~cox1
		T(nd4 ,nd4L ,)
		TDRL(trnL2 cox2 trnK trnA trnR trnS1 nd4 nd4L trnP nd6 cytb trnL1 trnQ trnM nd2 trnC ,trnD atp8 atp6 cox3 nd3 trnN trnE trnF nd5 trnH trnT trnS2 nd1 rrnL trnV rrnS trnI trnW trnY ,)
		TDRL(trnL2 cox2 trnD atp8 atp6 cox3 nd3 trnA trnR trnS1 trnF nd5 trnH trnP rrnL trnV rrnS trnI trnQ trnM nd2 trnW trnY ,trnK trnG trnN trnE nd4 nd4L trnT nd6 cytb trnS2 nd1 trnL1 trnC ,)
		TDRL(trnL2 cox2 trnD atp8 atp6 cox3 nd4 nd4L trnT trnP nd1 trnL1 rrnL rrnS trnI ,trnK nd3 trnA trnR trnN trnS1 nd6 cytb trnV trnQ trnM nd2 trnW trnC trnY ,)
		TDRL(cox2 trnK trnD atp8 atp6 cox3 trnA trnR trnN trnS1 trnE trnF nd5 trnH nd4 nd4L trnT nd6 cytb trnS2 trnV ,trnL2 trnG nd3 trnP nd1 trnL1 rrnL rrnS trnI trnQ trnM nd2 trnW trnC trnY ,)
		I(trnL2 cox2 cox3 nd4 nd4L trnL1 )
		I(trnK )
		I(trnR )
		I(trnE trnF nd5 trnH trnS2 )
		I(trnT )
		I(nd6 trnW )
		I(cytb )
		I(trnI trnC )
Paraconchoecia oblonga	Vargula tsujii	T(nd3 ,trnY ,)	cox1~-trnG,-trnG~-rrnL,-rrnS~-trnQ,-trnQ~-trnC,-trnC~-trnI,-trnI~-nd1,-nd1~-trnW,-trnW~-nd6,-nd6~trnP,trnP~-trnT,-trnT~-trnV,-trnV~-nd3,-nd3~-trnY,-trnY~-cytb,-cytb~trnN,trnN~trnD,atp6~-trnS1,-trnS1~trnR,trnR~-trnL1,-trnL1~-cox2,-cox2~nd4,nd4~nd4L,nd4L~trnL2,trnL2~-cox3,-cox3~-trnA,-trnA~trnH,trnF~-trnE,-trnS2~trnM,nd2~trnK,trnK~cox1
		T(nd4 ,nd4L ,)
		TDRL(trnL2 cox2 trnK trnA trnR trnS1 nd4 nd4L trnP nd6 cytb trnL1 trnQ trnM nd2 trnC ,trnD atp8 atp6 cox3 nd3 trnN trnE trnF nd5 trnH trnT trnS2 nd1 rrnL trnV rrnS trnI trnW trnY ,)
		TDRL(trnL2 cox2 trnD atp8 atp6 cox3 nd3 trnA trnR trnS1 trnF nd5 trnH trnP rrnL trnV rrnS trnI trnQ trnM nd2 trnW trnY ,trnK trnG trnN trnE nd4 nd4L trnT nd6 cytb trnS2 nd1 trnL1 trnC ,)
		TDRL(trnL2 cox2 trnD atp8 atp6 cox3 nd4 nd4L trnT trnP nd1 trnL1 rrnL rrnS trnI ,trnK nd3 trnA trnR trnN trnS1 nd6 cytb trnV trnQ trnM nd2 trnW trnC trnY ,)
		TDRL(cox2 trnK trnD atp8 atp6 cox3 trnA trnR trnN trnS1 trnE trnF nd5 trnH nd4 nd4L trnT nd6 cytb trnS2 trnV ,trnL2 trnG nd3 trnP nd1 trnL1 rrnL rrnS trnI trnQ trnM nd2 trnW trnC trnY ,)
		I(trnL2 cox2 cox3 nd4 nd4L trnL1 )
		I(trnK )
		I(trnR )
		I(trnE trnF nd5 trnH trnS2 )
		I(trnT )
		I(nd6 trnW )
		I(cytb )
		I(trnI trnC )
Paraconchoecia oblonga	Cypridina dentata	T(nd3 ,trnY ,)	cox1~-trnG,-trnG~-rrnL,-rrnS~-trnQ,-trnQ~-trnC,-trnC~-trnI,-trnI~-nd1,-nd1~-trnW,-trnW~-nd6,-nd6~trnP,trnP~-trnT,-trnT~-trnV,-trnV~-nd3,-nd3~-trnY,-trnY~-cytb,-cytb~trnN,trnN~trnD,atp6~-trnS1,-trnS1~trnR,trnR~-trnL1,-trnL1~-cox2,-cox2~nd4,nd4~nd4L,nd4L~trnL2,trnL2~-cox3,-cox3~-trnA,-trnA~trnH,trnF~-trnE,-trnS2~trnM,nd2~trnK,trnK~cox1
		T(nd4 ,nd4L ,)
		TDRL(trnL2 cox2 trnK trnA trnR trnS1 nd4 nd4L trnP nd6 cytb trnL1 trnQ trnM nd2 trnC ,trnD atp8 atp6 cox3 nd3 trnN trnE trnF nd5 trnH trnT trnS2 nd1 rrnL trnV rrnS trnI trnW trnY ,)
		TDRL(trnL2 cox2 trnD atp8 atp6 cox3 nd3 trnA trnR trnS1 trnF nd5 trnH trnP rrnL trnV rrnS trnI trnQ trnM nd2 trnW trnY ,trnK trnG trnN trnE nd4 nd4L trnT nd6 cytb trnS2 nd1 trnL1 trnC ,)
		TDRL(trnL2 cox2 trnD atp8 atp6 cox3 nd4 nd4L trnT trnP nd1 trnL1 rrnL rrnS trnI ,trnK nd3 trnA trnR trnN trnS1 nd6 cytb trnV trnQ trnM nd2 trnW trnC trnY ,)
		TDRL(cox2 trnK trnD atp8 atp6 cox3 trnA trnR trnN trnS1 trnE trnF nd5 trnH nd4 nd4L trnT nd6 cytb trnS2 trnV ,trnL2 trnG nd3 trnP nd1 trnL1 rrnL rrnS trnI trnQ trnM nd2 trnW trnC trnY ,)
		I(trnL2 cox2 cox3 nd4 nd4L trnL1 )
		I(trnK )
		I(trnR )
		I(trnE trnF nd5 trnH trnS2 )
		I(trnT )
		I(nd6 trnW )
		I(cytb )
		I(trnI trnC )
Paraconchoecia oblonga	Cypridopsis vidua	T(cox2 ,trnL1 ,)	cox1~-trnG,-trnG~-rrnL,-rrnL~-rrnS,-rrnS~-trnQ,-trnC~-trnI,-trnI~-nd1,-nd1~-trnW,-trnW~-nd6,-nd6~trnP,trnP~-trnT,-trnT~-trnV,-trnV~-nd3,-nd3~-trnY,-trnY~-cytb,-cytb~trnN,trnN~trnD,atp6~-trnS1,-trnS1~trnR,trnR~-trnL1,-trnL1~-cox2,-cox2~nd4,nd4~nd4L,nd4L~trnL2,trnL2~-cox3,-cox3~-trnA,-trnA~trnH,trnF~-trnE,-trnS2~trnM,nd2~trnK,trnK~cox1
		T(nd4 ,nd4L ,)
		TDRL(trnL2 cox2 trnD atp8 atp6 cox3 trnG nd3 trnA trnR nd1 trnL1 rrnL trnV rrnS trnI trnM nd2 ,trnK trnN trnS1 trnE trnF nd5 trnH nd4 nd4L trnT nd6 cytb trnS2 trnQ trnW trnC trnY ,)
		TDRL(trnL2 cox2 trnD atp8 atp6 cox3 trnN trnS1 trnE trnT trnP nd6 cytb trnS2 nd1 trnL1 trnW trnY ,trnK trnG nd3 trnA trnR trnF nd5 trnH rrnL trnV rrnS trnI trnQ trnC ,)
		TDRL(cox2 trnK trnD atp8 atp6 cox3 trnG nd3 trnA trnR trnN trnS1 trnE trnF nd5 trnH nd4 nd4L trnT nd6 cytb trnS2 trnL1 trnQ trnC ,trnL2 trnP nd1 rrnL trnV rrnS trnI trnM nd2 trnW trnY ,)
		TDRL(cox2 trnK nd3 trnA trnN trnE trnP trnS2 trnL1 trnV trnQ trnW trnC trnY ,trnL2 trnD atp8 atp6 cox3 trnR trnS1 trnF nd5 trnH nd4 nd4L trnT nd6 cytb nd1 rrnS trnI trnM nd2 ,)
		I(trnL2 cox2 cox3 trnA trnE trnF nd5 trnH nd4 nd4L trnS2 trnL1 )
		I(trnG )
		I(nd3 )
		I(trnS1 )
		I(trnT trnP nd6 trnW )
		I(cytb )
		I(rrnS )
		I(trnI )
Paraconchoecia oblonga	Heterocyprix spadix	T(nd4 ,nd4L ,)	cox1~-trnG,-trnG~-rrnL,-rrnL~-rrnS,-rrnS~-trnQ,-trnQ~-trnC,-trnC~-trnI,-trnI~-nd1,-nd1~-trnW,-trnW~-nd6,-trnT~-trnV,-trnV~-nd3,-nd3~-trnY,-trnY~-cytb,-cytb~trnN,trnN~trnD,atp6~-trnS1,-trnS1~trnR,trnR~-trnL1,-trnL1~-cox2,-cox2~nd4,nd4~nd4L,nd4L~trnL2,trnL2~-cox3,-cox3~-trnA,-trnA~trnH,-trnE~-trnS2,-trnS2~trnM,nd2~trnK,trnK~cox1
		TDRL(trnL2 cox2 trnK trnD atp8 atp6 cox3 trnG nd3 trnA trnR trnN trnS1 trnE trnF nd5 trnH nd4 nd4L trnT trnP nd6 cytb trnS2 ,nd1 trnL1 rrnL trnV rrnS trnI trnQ trnM nd2 trnW trnC trnY ,)
		TDRL(trnL2 cox2 trnK trnD atp8 atp6 cox3 trnG nd3 trnA trnL1 rrnL trnV rrnS trnI trnQ trnM nd2 ,trnR trnN trnS1 trnE trnF nd5 trnH nd4 nd4L trnT trnP nd6 cytb trnS2 trnW trnC trnY ,)
		TDRL(trnL2 cox2 trnR trnN trnS1 trnE trnF nd5 trnH nd1 trnL1 rrnL trnV trnW trnC trnY ,trnD atp8 atp6 cox3 trnG nd3 nd4 nd4L trnT trnP nd6 cytb trnS2 rrnS trnI trnQ ,)
		TDRL(trnL2 trnD atp8 atp6 cox3 trnR nd4 nd4L nd1 trnL1 rrnS trnI trnW ,cox2 trnG nd3 trnA trnN trnS1 trnE trnF nd5 trnH trnT trnP nd6 cytb trnS2 rrnL trnV trnQ trnC trnY ,)
		I(cox2 nd4 nd4L )
		I(cox3 trnA trnE trnF nd5 trnH trnS2 )
		I(trnG )
		I(nd3 )
		I(trnS1 )
		I(trnT trnP nd6 trnW )
		I(cytb )
		I(trnI )
Paraconchoecia oblonga	Fabaeformiscandona kushiroensis	T(nd4 ,nd4L ,)	cox1~-trnG,-trnG~-rrnL,-rrnL~-rrnS,-rrnS~-trnQ,-trnQ~-trnC,-trnC~-trnI,-trnI~-nd1,-nd1~-trnW,-trnW~-nd6,-trnT~-trnV,-trnV~-nd3,-nd3~-trnY,-trnY~-cytb,-cytb~trnN,trnN~trnD,atp6~-trnS1,-trnS1~trnR,trnR~-trnL1,-trnL1~-cox2,-cox2~nd4,nd4~nd4L,nd4L~trnL2,trnL2~-cox3,-cox3~-trnA,-trnA~trnH,-trnE~-trnS2,-trnS2~trnM,nd2~trnK,trnK~cox1
		TDRL(trnL2 cox2 trnK trnD atp8 atp6 cox3 trnG nd3 trnA trnR trnN trnS1 trnE trnF nd5 trnH nd4 nd4L trnT trnP nd6 cytb trnS2 ,nd1 trnL1 rrnL trnV rrnS trnI trnQ trnM nd2 trnW trnC trnY ,)
		TDRL(trnL2 cox2 trnK trnD atp8 atp6 cox3 trnG nd3 trnA trnL1 rrnL trnV rrnS trnI trnQ trnM nd2 ,trnR trnN trnS1 trnE trnF nd5 trnH nd4 nd4L trnT trnP nd6 cytb trnS2 trnW trnC trnY ,)
		TDRL(trnL2 cox2 trnR trnN trnS1 trnE trnF nd5 trnH nd1 trnL1 rrnL trnV trnW trnC trnY ,trnD atp8 atp6 cox3 trnG nd3 nd4 nd4L trnT trnP nd6 cytb trnS2 rrnS trnI trnQ ,)
		TDRL(trnL2 trnD atp8 atp6 cox3 trnR nd4 nd4L nd1 trnL1 rrnS trnI trnW ,cox2 trnG nd3 trnA trnN trnS1 trnE trnF nd5 trnH trnT trnP nd6 cytb trnS2 rrnL trnV trnQ trnC trnY ,)
		I(cox2 nd4 nd4L )
		I(cox3 trnA trnE trnF nd5 trnH trnS2 )
		I(trnG )
		I(nd3 )
		I(trnS1 )
		I(trnT trnP nd6 trnW )
		I(cytb )
		I(trnI )
Vargula hilgendorfii	Discoconchoecia elegans	T(nd3 ,trnY ,)	cox1~cox2,cox2~trnD,atp6~cox3,cox3~-trnS1,-trnS1~-trnR,-trnR~-trnA,-trnA~-trnV,-trnV~-trnF,-nd4L~trnT,trnT~nd6,nd6~cytb,cytb~-trnK,-trnK~trnN,trnN~trnS2,trnE~trnP,trnP~-trnL2,-trnL2~-rrnL,-rrnS~trnI,trnI~-trnQ,-trnQ~trnM,nd2~trnW,trnW~-trnY,-trnY~-nd3,-nd3~-trnG,-trnG~trnL1,trnL1~-nd1,-nd1~trnC,trnC~cox1
		TDRL(trnL2 cox2 trnK cox3 trnG trnA trnR trnE trnF nd5 trnH nd4 nd4L trnS2 nd1 trnL1 rrnL rrnS trnI trnQ trnM nd2 trnW trnC ,nd3 trnN trnT trnP nd6 cytb trnV trnY ,)
		TDRL(trnL2 trnD atp8 atp6 trnG trnA trnR trnS1 trnT trnP nd6 trnL1 rrnL rrnS trnQ trnC ,cox2 trnK cox3 nd3 trnN trnE trnF nd5 trnH nd4 nd4L cytb trnS2 nd1 trnV trnI trnM nd2 trnW trnY ,)
		TDRL(trnL2 trnG nd3 trnE trnF nd5 trnH nd4 nd4L trnP nd6 trnS2 nd1 trnL1 trnV trnI trnM nd2 trnY ,trnK trnA trnR trnN trnT cytb rrnL rrnS trnQ trnW ,)
		TDRL(trnG nd3 trnN trnT trnP nd6 cytb nd1 rrnL trnV rrnS trnI trnQ trnW trnC trnY ,trnL2 cox2 trnK trnD atp8 atp6 cox3 trnA trnR trnS1 trnE trnF nd5 trnH nd4 nd4L trnS2 trnL1 trnM nd2 ,)
		I(cox2 )
		I(trnK trnF nd5 trnH nd4 nd4L trnT nd6 cytb )
		I(cox3 )
		I(trnR )
		I(trnE trnS2 )
		I(trnL1 )
		I(trnI )
		I(trnW )
		I(trnC )
Vargula hilgendorfii	Paraconchoecia oblonga	T(nd3 ,trnY ,)	cox1~cox2,cox2~trnD,atp6~cox3,cox3~-trnS1,-trnS1~-trnR,-trnR~-trnA,-trnA~-trnV,-trnV~-trnF,-trnH~-nd4,-nd4~-nd4L,-nd4L~trnT,trnT~nd6,nd6~cytb,cytb~-trnK,-trnK~trnN,trnN~trnS2,trnE~trnP,trnP~-trnL2,-trnL2~-rrnL,-rrnS~trnI,trnI~-trnQ,-trnQ~trnM,nd2~trnW,trnW~-trnY,-trnY~-nd3,-nd3~-trnG,-trnG~trnL1,trnL1~-nd1,-nd1~trnC,trnC~cox1
		T(nd4 ,nd4L ,)
		TDRL(trnL2 cox2 trnK cox3 trnG trnA trnE trnF nd5 trnH nd4 nd4L trnS2 nd1 trnL1 rrnL rrnS trnI trnQ trnM nd2 trnW trnC ,nd3 trnN trnT trnP nd6 cytb trnV trnY ,)
		TDRL(trnL2 cox2 trnG trnR trnS1 nd4 nd4L trnT trnP nd6 trnL1 rrnL rrnS trnQ trnC ,trnK cox3 nd3 trnA trnN trnE trnF nd5 trnH cytb trnS2 nd1 trnV trnI trnM nd2 trnW trnY ,)
		TDRL(trnD atp8 atp6 cox3 trnG nd3 trnA trnR trnS1 trnE trnF nd5 trnH trnP nd6 trnS2 nd1 trnL1 trnV trnI trnM nd2 trnY ,trnL2 cox2 trnK trnN nd4 nd4L trnT cytb rrnL rrnS trnQ trnW ,)
		TDRL(trnG nd3 trnN trnT trnP nd6 cytb nd1 rrnL trnV rrnS trnI trnQ trnW trnC trnY ,trnL2 cox2 trnK trnD atp8 atp6 cox3 trnA trnR trnS1 trnE trnF nd5 trnH nd4 nd4L trnS2 trnL1 trnM nd2 ,)
		I(trnL2 )
		I(cox2 )
		I(trnK trnF nd5 trnH nd4 nd4L trnT nd6 cytb )
		I(cox3 )
		I(trnR )
		I(trnE trnS2 )
		I(trnL1 )
		I(trnI )
		I(trnW )
		I(trnC )
Vargula hilgendorfii	Vargula tsujii
Vargula hilgendorfii	Cypridina dentata
Vargula hilgendorfii	Cypridopsis vidua	T(trnL2 cox2 trnK trnD atp8 atp6 cox3 trnG nd3 trnA trnR trnN trnS1 trnE trnF nd5 trnH nd4 nd4L trnT trnP nd6 cytb trnS2 nd1 trnL1 rrnL trnQ trnC ,trnV rrnS trnI trnM nd2 trnW trnY ,)	cox1~cox2,cox3~-trnS1,-trnS1~-trnR,-trnA~-trnV,-trnV~-trnF,-nd4L~trnT,cytb~-trnK,-trnK~trnN,trnE~trnP,trnP~-trnL2,-rrnL~-rrnS,-rrnS~trnI,trnI~-trnQ,-trnQ~trnM,-trnY~-nd3,-trnG~trnL1,trnL1~-nd1,-nd1~trnC,trnC~cox1
		TDRL(cox2 trnK trnD atp8 atp6 cox3 trnG nd3 trnS1 trnL1 trnV rrnS trnI trnQ trnM nd2 trnW trnC trnY ,trnL2 trnA trnR trnN trnE trnF nd5 trnH nd4 nd4L trnT trnP nd6 cytb trnS2 nd1 rrnL ,)
		TDRL(cox2 trnD atp8 atp6 cox3 trnG nd3 trnA trnR trnN trnE trnT nd6 cytb trnS2 trnL1 trnV rrnS trnI trnM nd2 trnW trnY ,trnK trnS1 trnF nd5 trnH nd4 nd4L trnP nd1 trnQ trnC ,)
		TDRL(trnA trnR trnN trnS1 trnE trnF nd5 trnH nd4 nd4L trnP trnS2 nd1 trnL1 trnV rrnS trnI trnQ trnM nd2 trnW trnC trnY ,trnL2 cox2 trnK trnD atp8 atp6 cox3 trnG nd3 trnT nd6 cytb rrnL ,)
		I(trnK )
		I(trnG nd3 )
		I(trnA trnR trnS1 )
		I(trnP )
		I(rrnS )
		I(trnC )
Vargula hilgendorfii	Heterocyprix spadix	TDRL(trnL2 cox2 trnK trnD atp8 atp6 cox3 trnG nd3 trnA trnR trnN trnS1 trnE trnF nd5 trnH nd4 nd4L trnT trnP nd6 cytb trnS2 nd1 trnL1 rrnL ,trnV rrnS trnI trnQ trnM nd2 trnW trnC trnY ,)	cox1~cox2,cox3~-trnS1,-trnS1~-trnR,-trnR~-trnA,-trnA~-trnV,-trnV~-trnF,trnT~nd6,cytb~-trnK,-trnK~trnN,trnN~trnS2,trnS2~trnE,trnE~trnP,trnP~-trnL2,-trnL2~-rrnL,-rrnL~-rrnS,trnW~-trnY,-trnY~-nd3,-trnG~trnL1,trnL1~-nd1,-nd1~trnC,trnC~cox1
		TDRL(trnL2 cox2 trnK trnD atp8 atp6 cox3 trnG nd3 trnA trnR trnN trnV rrnS trnI trnQ trnM nd2 trnW trnC trnY ,trnS1 trnE trnF nd5 trnH nd4 nd4L trnT trnP nd6 cytb trnS2 nd1 trnL1 ,)
		TDRL(trnL2 cox2 trnD atp8 atp6 cox3 trnG nd3 trnS1 trnE trnF nd5 trnH nd4 nd4L trnT trnP trnV rrnS trnI trnQ trnM nd2 trnW trnC trnY ,trnK trnA trnR trnN nd6 cytb trnS2 nd1 trnL1 rrnL ,)
		TDRL(trnL2 trnK trnA trnS1 trnE nd6 cytb trnS2 nd1 trnL1 trnV rrnS trnI trnQ trnM nd2 trnW trnC ,cox2 trnD atp8 atp6 cox3 trnG nd3 trnR trnN trnF nd5 trnH nd4 nd4L trnT trnP rrnL trnY ,)
		I(trnL2 trnP )
		I(trnK )
		I(trnG nd3 )
		I(trnA trnR trnS1 )
		I(trnC )
		iT(trnL1 ,nd1 ,)
Vargula hilgendorfii	Fabaeformiscandona kushiroensis	TDRL(trnL2 cox2 trnK trnD atp8 atp6 cox3 trnG nd3 trnA trnR trnN trnS1 trnE trnF nd5 trnH nd4 nd4L trnT trnP nd6 cytb trnS2 nd1 trnL1 rrnL ,trnV rrnS trnI trnQ trnM nd2 trnW trnC trnY ,)	cox1~cox2,cox3~-trnS1,-trnS1~-trnR,-trnR~-trnA,-trnA~-trnV,-trnV~-trnF,trnT~nd6,cytb~-trnK,-trnK~trnN,trnN~trnS2,trnS2~trnE,trnE~trnP,trnP~-trnL2,-trnL2~-rrnL,-rrnL~-rrnS,trnW~-trnY,-trnY~-nd3,-trnG~trnL1,trnL1~-nd1,-nd1~trnC,trnC~cox1
		TDRL(trnL2 cox2 trnK trnD atp8 atp6 cox3 trnG nd3 trnA trnR trnN trnV rrnS trnI trnQ trnM nd2 trnW trnC trnY ,trnS1 trnE trnF nd5 trnH nd4 nd4L trnT trnP nd6 cytb trnS2 nd1 trnL1 ,)
		TDRL(trnL2 cox2 trnD atp8 atp6 cox3 trnG nd3 trnS1 trnE trnF nd5 trnH nd4 nd4L trnT trnP trnV rrnS trnI trnQ trnM nd2 trnW trnC trnY ,trnK trnA trnR trnN nd6 cytb trnS2 nd1 trnL1 rrnL ,)
		TDRL(trnL2 trnK trnA trnS1 trnE nd6 cytb trnS2 nd1 trnL1 trnV rrnS trnI trnQ trnM nd2 trnW trnC ,cox2 trnD atp8 atp6 cox3 trnG nd3 trnR trnN trnF nd5 trnH nd4 nd4L trnT trnP rrnL trnY ,)
		I(trnL2 trnP )
		I(trnK )
		I(trnG nd3 )
		I(trnA trnR trnS1 )
		I(trnC )
		iT(trnL1 ,nd1 ,)
Vargula tsujii	Discoconchoecia elegans	T(nd3 ,trnY ,)	cox1~cox2,cox2~trnD,atp6~cox3,cox3~-trnS1,-trnS1~-trnR,-trnR~-trnA,-trnA~-trnV,-trnV~-trnF,-nd4L~trnT,trnT~nd6,nd6~cytb,cytb~-trnK,-trnK~trnN,trnN~trnS2,trnE~trnP,trnP~-trnL2,-trnL2~-rrnL,-rrnS~trnI,trnI~-trnQ,-trnQ~trnM,nd2~trnW,trnW~-trnY,-trnY~-nd3,-nd3~-trnG,-trnG~trnL1,trnL1~-nd1,-nd1~trnC,trnC~cox1
		TDRL(trnL2 cox2 trnK cox3 trnG trnA trnR trnE trnF nd5 trnH nd4 nd4L trnS2 nd1 trnL1 rrnL rrnS trnI trnQ trnM nd2 trnW trnC ,nd3 trnN trnT trnP nd6 cytb trnV trnY ,)
		TDRL(trnL2 trnD atp8 atp6 trnG trnA trnR trnS1 trnT trnP nd6 trnL1 rrnL rrnS trnQ trnC ,cox2 trnK cox3 nd3 trnN trnE trnF nd5 trnH nd4 nd4L cytb trnS2 nd1 trnV trnI trnM nd2 trnW trnY ,)
		TDRL(trnL2 trnG nd3 trnE trnF nd5 trnH nd4 nd4L trnP nd6 trnS2 nd1 trnL1 trnV trnI trnM nd2 trnY ,trnK trnA trnR trnN trnT cytb rrnL rrnS trnQ trnW ,)
		TDRL(trnG nd3 trnN trnT trnP nd6 cytb nd1 rrnL trnV rrnS trnI trnQ trnW trnC trnY ,trnL2 cox2 trnK trnD atp8 atp6 cox3 trnA trnR trnS1 trnE trnF nd5 trnH nd4 nd4L trnS2 trnL1 trnM nd2 ,)
		I(cox2 )
		I(trnK trnF nd5 trnH nd4 nd4L trnT nd6 cytb )
		I(cox3 )
		I(trnR )
		I(trnE trnS2 )
		I(trnL1 )
		I(trnI )
		I(trnW )
		I(trnC )
Vargula tsujii	Paraconchoecia oblonga	T(nd3 ,trnY ,)	cox1~cox2,cox2~trnD,atp6~cox3,cox3~-trnS1,-trnS1~-trnR,-trnR~-trnA,-trnA~-trnV,-trnV~-trnF,-trnH~-nd4,-nd4~-nd4L,-nd4L~trnT,trnT~nd6,nd6~cytb,cytb~-trnK,-trnK~trnN,trnN~trnS2,trnE~trnP,trnP~-trnL2,-trnL2~-rrnL,-rrnS~trnI,trnI~-trnQ,-trnQ~trnM,nd2~trnW,trnW~-trnY,-trnY~-nd3,-nd3~-trnG,-trnG~trnL1,trnL1~-nd1,-nd1~trnC,trnC~cox1
		T(nd4 ,nd4L ,)
		TDRL(trnL2 cox2 trnK cox3 trnG trnA trnE trnF nd5 trnH nd4 nd4L trnS2 nd1 trnL1 rrnL rrnS trnI trnQ trnM nd2 trnW trnC ,nd3 trnN trnT trnP nd6 cytb trnV trnY ,)
		TDRL(trnL2 cox2 trnG trnR trnS1 nd4 nd4L trnT trnP nd6 trnL1 rrnL rrnS trnQ trnC ,trnK cox3 nd3 trnA trnN trnE trnF nd5 trnH cytb trnS2 nd1 trnV trnI trnM nd2 trnW trnY ,)
		TDRL(trnD atp8 atp6 cox3 trnG nd3 trnA trnR trnS1 trnE trnF nd5 trnH trnP nd6 trnS2 nd1 trnL1 trnV trnI trnM nd2 trnY ,trnL2 cox2 trnK trnN nd4 nd4L trnT cytb rrnL rrnS trnQ trnW ,)
		TDRL(trnG nd3 trnN trnT trnP nd6 cytb nd1 rrnL trnV rrnS trnI trnQ trnW trnC trnY ,trnL2 cox2 trnK trnD atp8 atp6 cox3 trnA trnR trnS1 trnE trnF nd5 trnH nd4 nd4L trnS2 trnL1 trnM nd2 ,)
		I(trnL2 )
		I(cox2 )
		I(trnK trnF nd5 trnH nd4 nd4L trnT nd6 cytb )
		I(cox3 )
		I(trnR )
		I(trnE trnS2 )
		I(trnL1 )
		I(trnI )
		I(trnW )
		I(trnC )
Vargula tsujii	Cypridina dentata
Vargula tsujii	Cypridopsis vidua	T(trnL2 cox2 trnK trnD atp8 atp6 cox3 trnG nd3 trnA trnR trnN trnS1 trnE trnF nd5 trnH nd4 nd4L trnT trnP nd6 cytb trnS2 nd1 trnL1 rrnL trnQ trnC ,trnV rrnS trnI trnM nd2 trnW trnY ,)	cox1~cox2,cox3~-trnS1,-trnS1~-trnR,-trnA~-trnV,-trnV~-trnF,-nd4L~trnT,cytb~-trnK,-trnK~trnN,trnE~trnP,trnP~-trnL2,-rrnL~-rrnS,-rrnS~trnI,trnI~-trnQ,-trnQ~trnM,-trnY~-nd3,-trnG~trnL1,trnL1~-nd1,-nd1~trnC,trnC~cox1
		TDRL(cox2 trnK trnD atp8 atp6 cox3 trnG nd3 trnS1 trnL1 trnV rrnS trnI trnQ trnM nd2 trnW trnC trnY ,trnL2 trnA trnR trnN trnE trnF nd5 trnH nd4 nd4L trnT trnP nd6 cytb trnS2 nd1 rrnL ,)
		TDRL(cox2 trnD atp8 atp6 cox3 trnG nd3 trnA trnR trnN trnE trnT nd6 cytb trnS2 trnL1 trnV rrnS trnI trnM nd2 trnW trnY ,trnK trnS1 trnF nd5 trnH nd4 nd4L trnP nd1 trnQ trnC ,)
		TDRL(trnA trnR trnN trnS1 trnE trnF nd5 trnH nd4 nd4L trnP trnS2 nd1 trnL1 trnV rrnS trnI trnQ trnM nd2 trnW trnC trnY ,trnL2 cox2 trnK trnD atp8 atp6 cox3 trnG nd3 trnT nd6 cytb rrnL ,)
		I(trnK )
		I(trnG nd3 )
		I(trnA trnR trnS1 )
		I(trnP )
		I(rrnS )
		I(trnC )
Vargula tsujii	Heterocyprix spadix	TDRL(trnL2 cox2 trnK trnD atp8 atp6 cox3 trnG nd3 trnA trnR trnN trnS1 trnE trnF nd5 trnH nd4 nd4L trnT trnP nd6 cytb trnS2 nd1 trnL1 rrnL ,trnV rrnS trnI trnQ trnM nd2 trnW trnC trnY ,)	cox1~cox2,cox3~-trnS1,-trnS1~-trnR,-trnR~-trnA,-trnA~-trnV,-trnV~-trnF,trnT~nd6,cytb~-trnK,-trnK~trnN,trnN~trnS2,trnS2~trnE,trnE~trnP,trnP~-trnL2,-trnL2~-rrnL,-rrnL~-rrnS,trnW~-trnY,-trnY~-nd3,-trnG~trnL1,trnL1~-nd1,-nd1~trnC,trnC~cox1
		TDRL(trnL2 cox2 trnK trnD atp8 atp6 cox3 trnG nd3 trnA trnR trnN trnV rrnS trnI trnQ trnM nd2 trnW trnC trnY ,trnS1 trnE trnF nd5 trnH nd4 nd4L trnT trnP nd6 cytb trnS2 nd1 trnL1 ,)
		TDRL(trnL2 cox2 trnD atp8 atp6 cox3 trnG nd3 trnS1 trnE trnF nd5 trnH nd4 nd4L trnT trnP trnV rrnS trnI trnQ trnM nd2 trnW trnC trnY ,trnK trnA trnR trnN nd6 cytb trnS2 nd1 trnL1 rrnL ,)
		TDRL(trnL2 trnK trnA trnS1 trnE nd6 cytb trnS2 nd1 trnL1 trnV rrnS trnI trnQ trnM nd2 trnW trnC ,cox2 trnD atp8 atp6 cox3 trnG nd3 trnR trnN trnF nd5 trnH nd4 nd4L trnT trnP rrnL trnY ,)
		I(trnL2 trnP )
		I(trnK )
		I(trnG nd3 )
		I(trnA trnR trnS1 )
		I(trnC )
		iT(trnL1 ,nd1 ,)
Vargula tsujii	Fabaeformiscandona kushiroensis	TDRL(trnL2 cox2 trnK trnD atp8 atp6 cox3 trnG nd3 trnA trnR trnN trnS1 trnE trnF nd5 trnH nd4 nd4L trnT trnP nd6 cytb trnS2 nd1 trnL1 rrnL ,trnV rrnS trnI trnQ trnM nd2 trnW trnC trnY ,)	cox1~cox2,cox3~-trnS1,-trnS1~-trnR,-trnR~-trnA,-trnA~-trnV,-trnV~-trnF,trnT~nd6,cytb~-trnK,-trnK~trnN,trnN~trnS2,trnS2~trnE,trnE~trnP,trnP~-trnL2,-trnL2~-rrnL,-rrnL~-rrnS,trnW~-trnY,-trnY~-nd3,-trnG~trnL1,trnL1~-nd1,-nd1~trnC,trnC~cox1
		TDRL(trnL2 cox2 trnK trnD atp8 atp6 cox3 trnG nd3 trnA trnR trnN trnV rrnS trnI trnQ trnM nd2 trnW trnC trnY ,trnS1 trnE trnF nd5 trnH nd4 nd4L trnT trnP nd6 cytb trnS2 nd1 trnL1 ,)
		TDRL(trnL2 cox2 trnD atp8 atp6 cox3 trnG nd3 trnS1 trnE trnF nd5 trnH nd4 nd4L trnT trnP trnV rrnS trnI trnQ trnM nd2 trnW trnC trnY ,trnK trnA trnR trnN nd6 cytb trnS2 nd1 trnL1 rrnL ,)
		TDRL(trnL2 trnK trnA trnS1 trnE nd6 cytb trnS2 nd1 trnL1 trnV rrnS trnI trnQ trnM nd2 trnW trnC ,cox2 trnD atp8 atp6 cox3 trnG nd3 trnR trnN trnF nd5 trnH nd4 nd4L trnT trnP rrnL trnY ,)
		I(trnL2 trnP )
		I(trnK )
		I(trnG nd3 )
		I(trnA trnR trnS1 )
		I(trnC )
		iT(trnL1 ,nd1 ,)
Cypridina dentata	Discoconchoecia elegans	T(nd3 ,trnY ,)	cox1~cox2,cox2~trnD,atp6~cox3,cox3~-trnS1,-trnS1~-trnR,-trnR~-trnA,-trnA~-trnV,-trnV~-trnF,-nd4L~trnT,trnT~nd6,nd6~cytb,cytb~-trnK,-trnK~trnN,trnN~trnS2,trnE~trnP,trnP~-trnL2,-trnL2~-rrnL,-rrnS~trnI,trnI~-trnQ,-trnQ~trnM,nd2~trnW,trnW~-trnY,-trnY~-nd3,-nd3~-trnG,-trnG~trnL1,trnL1~-nd1,-nd1~trnC,trnC~cox1
		TDRL(trnL2 cox2 trnK cox3 trnG trnA trnR trnE trnF nd5 trnH nd4 nd4L trnS2 nd1 trnL1 rrnL rrnS trnI trnQ trnM nd2 trnW trnC ,nd3 trnN trnT trnP nd6 cytb trnV trnY ,)
		TDRL(trnL2 trnD atp8 atp6 trnG trnA trnR trnS1 trnT trnP nd6 trnL1 rrnL rrnS trnQ trnC ,cox2 trnK cox3 nd3 trnN trnE trnF nd5 trnH nd4 nd4L cytb trnS2 nd1 trnV trnI trnM nd2 trnW trnY ,)
		TDRL(trnL2 trnG nd3 trnE trnF nd5 trnH nd4 nd4L trnP nd6 trnS2 nd1 trnL1 trnV trnI trnM nd2 trnY ,trnK trnA trnR trnN trnT cytb rrnL rrnS trnQ trnW ,)
		TDRL(trnG nd3 trnN trnT trnP nd6 cytb nd1 rrnL trnV rrnS trnI trnQ trnW trnC trnY ,trnL2 cox2 trnK trnD atp8 atp6 cox3 trnA trnR trnS1 trnE trnF nd5 trnH nd4 nd4L trnS2 trnL1 trnM nd2 ,)
		I(cox2 )
		I(trnK trnF nd5 trnH nd4 nd4L trnT nd6 cytb )
		I(cox3 )
		I(trnR )
		I(trnE trnS2 )
		I(trnL1 )
		I(trnI )
		I(trnW )
		I(trnC )
Cypridina dentata	Paraconchoecia oblonga	T(nd3 ,trnY ,)	cox1~cox2,cox2~trnD,atp6~cox3,cox3~-trnS1,-trnS1~-trnR,-trnR~-trnA,-trnA~-trnV,-trnV~-trnF,-trnH~-nd4,-nd4~-nd4L,-nd4L~trnT,trnT~nd6,nd6~cytb,cytb~-trnK,-trnK~trnN,trnN~trnS2,trnE~trnP,trnP~-trnL2,-trnL2~-rrnL,-rrnS~trnI,trnI~-trnQ,-trnQ~trnM,nd2~trnW,trnW~-trnY,-trnY~-nd3,-nd3~-trnG,-trnG~trnL1,trnL1~-nd1,-nd1~trnC,trnC~cox1
		T(nd4 ,nd4L ,)
		TDRL(trnL2 cox2 trnK cox3 trnG trnA trnE trnF nd5 trnH nd4 nd4L trnS2 nd1 trnL1 rrnL rrnS trnI trnQ trnM nd2 trnW trnC ,nd3 trnN trnT trnP nd6 cytb trnV trnY ,)
		TDRL(trnL2 cox2 trnG trnR trnS1 nd4 nd4L trnT trnP nd6 trnL1 rrnL rrnS trnQ trnC ,trnK cox3 nd3 trnA trnN trnE trnF nd5 trnH cytb trnS2 nd1 trnV trnI trnM nd2 trnW trnY ,)
		TDRL(trnD atp8 atp6 cox3 trnG nd3 trnA trnR trnS1 trnE trnF nd5 trnH trnP nd6 trnS2 nd1 trnL1 trnV trnI trnM nd2 trnY ,trnL2 cox2 trnK trnN nd4 nd4L trnT cytb rrnL rrnS trnQ trnW ,)
		TDRL(trnG nd3 trnN trnT trnP nd6 cytb nd1 rrnL trnV rrnS trnI trnQ trnW trnC trnY ,trnL2 cox2 trnK trnD atp8 atp6 cox3 trnA trnR trnS1 trnE trnF nd5 trnH nd4 nd4L trnS2 trnL1 trnM nd2 ,)
		I(trnL2 )
		I(cox2 )
		I(trnK trnF nd5 trnH nd4 nd4L trnT nd6 cytb )
		I(cox3 )
		I(trnR )
		I(trnE trnS2 )
		I(trnL1 )
		I(trnI )
		I(trnW )
		I(trnC )
Cypridina dentata	Cypridopsis vidua	T(trnL2 cox2 trnK trnD atp8 atp6 cox3 trnG nd3 trnA trnR trnN trnS1 trnE trnF nd5 trnH nd4 nd4L trnT trnP nd6 cytb trnS2 nd1 trnL1 rrnL trnQ trnC ,trnV rrnS trnI trnM nd2 trnW trnY ,)	cox1~cox2,cox3~-trnS1,-trnS1~-trnR,-trnA~-trnV,-trnV~-trnF,-nd4L~trnT,cytb~-trnK,-trnK~trnN,trnE~trnP,trnP~-trnL2,-rrnL~-rrnS,-rrnS~trnI,trnI~-trnQ,-trnQ~trnM,-trnY~-nd3,-trnG~trnL1,trnL1~-nd1,-nd1~trnC,trnC~cox1
		TDRL(cox2 trnK trnD atp8 atp6 cox3 trnG nd3 trnS1 trnL1 trnV rrnS trnI trnQ trnM nd2 trnW trnC trnY ,trnL2 trnA trnR trnN trnE trnF nd5 trnH nd4 nd4L trnT trnP nd6 cytb trnS2 nd1 rrnL ,)
		TDRL(cox2 trnD atp8 atp6 cox3 trnG nd3 trnA trnR trnN trnE trnT nd6 cytb trnS2 trnL1 trnV rrnS trnI trnM nd2 trnW trnY ,trnK trnS1 trnF nd5 trnH nd4 nd4L trnP nd1 trnQ trnC ,)
		TDRL(trnA trnR trnN trnS1 trnE trnF nd5 trnH nd4 nd4L trnP trnS2 nd1 trnL1 trnV rrnS trnI trnQ trnM nd2 trnW trnC trnY ,trnL2 cox2 trnK trnD atp8 atp6 cox3 trnG nd3 trnT nd6 cytb rrnL ,)
		I(trnK )
		I(trnG nd3 )
		I(trnA trnR trnS1 )
		I(trnP )
		I(rrnS )
		I(trnC )
Cypridina dentata	Heterocyprix spadix	TDRL(trnL2 cox2 trnK trnD atp8 atp6 cox3 trnG nd3 trnA trnR trnN trnS1 trnE trnF nd5 trnH nd4 nd4L trnT trnP nd6 cytb trnS2 nd1 trnL1 rrnL ,trnV rrnS trnI trnQ trnM nd2 trnW trnC trnY ,)	cox1~cox2,cox3~-trnS1,-trnS1~-trnR,-trnR~-trnA,-trnA~-trnV,-trnV~-trnF,trnT~nd6,cytb~-trnK,-trnK~trnN,trnN~trnS2,trnS2~trnE,trnE~trnP,trnP~-trnL2,-trnL2~-rrnL,-rrnL~-rrnS,trnW~-trnY,-trnY~-nd3,-trnG~trnL1,trnL1~-nd1,-nd1~trnC,trnC~cox1
		TDRL(trnL2 cox2 trnK trnD atp8 atp6 cox3 trnG nd3 trnA trnR trnN trnV rrnS trnI trnQ trnM nd2 trnW trnC trnY ,trnS1 trnE trnF nd5 trnH nd4 nd4L trnT trnP nd6 cytb trnS2 nd1 trnL1 ,)
		TDRL(trnL2 cox2 trnD atp8 atp6 cox3 trnG nd3 trnS1 trnE trnF nd5 trnH nd4 nd4L trnT trnP trnV rrnS trnI trnQ trnM nd2 trnW trnC trnY ,trnK trnA trnR trnN nd6 cytb trnS2 nd1 trnL1 rrnL ,)
		TDRL(trnL2 trnK trnA trnS1 trnE nd6 cytb trnS2 nd1 trnL1 trnV rrnS trnI trnQ trnM nd2 trnW trnC ,cox2 trnD atp8 atp6 cox3 trnG nd3 trnR trnN trnF nd5 trnH nd4 nd4L trnT trnP rrnL trnY ,)
		I(trnL2 trnP )
		I(trnK )
		I(trnG nd3 )
		I(trnA trnR trnS1 )
		I(trnC )
		iT(trnL1 ,nd1 ,)
Cypridina dentata	Fabaeformiscandona kushiroensis	TDRL(trnL2 cox2 trnK trnD atp8 atp6 cox3 trnG nd3 trnA trnR trnN trnS1 trnE trnF nd5 trnH nd4 nd4L trnT trnP nd6 cytb trnS2 nd1 trnL1 rrnL ,trnV rrnS trnI trnQ trnM nd2 trnW trnC trnY ,)	cox1~cox2,cox3~-trnS1,-trnS1~-trnR,-trnR~-trnA,-trnA~-trnV,-trnV~-trnF,trnT~nd6,cytb~-trnK,-trnK~trnN,trnN~trnS2,trnS2~trnE,trnE~trnP,trnP~-trnL2,-trnL2~-rrnL,-rrnL~-rrnS,trnW~-trnY,-trnY~-nd3,-trnG~trnL1,trnL1~-nd1,-nd1~trnC,trnC~cox1
		TDRL(trnL2 cox2 trnK trnD atp8 atp6 cox3 trnG nd3 trnA trnR trnN trnV rrnS trnI trnQ trnM nd2 trnW trnC trnY ,trnS1 trnE trnF nd5 trnH nd4 nd4L trnT trnP nd6 cytb trnS2 nd1 trnL1 ,)
		TDRL(trnL2 cox2 trnD atp8 atp6 cox3 trnG nd3 trnS1 trnE trnF nd5 trnH nd4 nd4L trnT trnP trnV rrnS trnI trnQ trnM nd2 trnW trnC trnY ,trnK trnA trnR trnN nd6 cytb trnS2 nd1 trnL1 rrnL ,)
		TDRL(trnL2 trnK trnA trnS1 trnE nd6 cytb trnS2 nd1 trnL1 trnV rrnS trnI trnQ trnM nd2 trnW trnC ,cox2 trnD atp8 atp6 cox3 trnG nd3 trnR trnN trnF nd5 trnH nd4 nd4L trnT trnP rrnL trnY ,)
		I(trnL2 trnP )
		I(trnK )
		I(trnG nd3 )
		I(trnA trnR trnS1 )
		I(trnC )
		iT(trnL1 ,nd1 ,)
Cypridopsis vidua	Pancrustacean Ground Pattern	TDRL(trnL2 cox2 trnK trnD atp8 atp6 cox3 trnG nd3 trnA trnR trnN trnS1 trnE trnF nd5 trnH nd4 nd4L trnT trnP nd6 cytb trnS2 nd1 trnL1 rrnL trnV rrnS trnI ,trnQ trnM nd2 trnW trnC ,)	cox1~trnL1,trnL1~cox2,cox2~trnD,trnN~trnS2,trnS2~trnE,trnE~trnT,trnT~nd6,cytb~trnS1,trnS1~-trnQ,-trnQ~-trnC,-trnC~trnK,trnK~-trnF,-nd4L~-trnP,-trnP~-nd1,-nd1~-trnL2,-trnL2~-rrnL,-trnV~rrnS,rrnS~trnI,trnI~trnM,trnW~-trnY
		TDRL(trnL2 cox2 trnK trnD atp8 atp6 cox3 trnG nd3 trnA trnR trnN trnS1 trnE trnF nd5 trnH nd4 nd4L trnQ trnM nd2 trnW trnC ,trnT trnP nd6 cytb trnS2 nd1 trnL1 ,)
		TDRL(trnL2 cox2 trnK trnT trnP nd6 cytb trnQ trnM nd2 trnW trnC ,trnD atp8 atp6 cox3 trnG nd3 trnA trnR trnN trnS1 trnE trnS2 nd1 trnL1 ,)
		TDRL(trnL2 trnD atp8 atp6 cox3 trnG nd3 trnA trnR trnN trnS1 trnT trnP trnS2 nd1 trnQ trnM nd2 trnW ,cox2 trnK trnE trnF nd5 trnH nd4 nd4L nd6 cytb trnL1 rrnL trnV rrnS trnI trnC ,)
		I(trnL2 )
		I(trnL1 )
		I(rrnS )
Cypridopsis vidua	Boroecia antipoda	TDRL(trnL2 cox2 trnK cox3 trnG nd3 trnR trnS1 trnE trnT trnS2 rrnL trnV rrnS trnI trnQ trnM nd2 trnC trnY ,trnA trnN trnF nd5 trnH nd4 nd4L trnP nd6 cytb nd1 trnL1 trnW ,)	cox1~trnL1,trnL1~cox2,cox2~trnD,atp6~cox3,cox3~trnG,trnG~nd3,nd3~trnA,trnA~trnR,trnR~trnN,trnN~trnS2,trnE~trnT,trnT~nd6,nd6~cytb,cytb~trnS1,trnS1~-trnQ,-trnC~trnK,trnK~-trnF,-nd4L~-trnP,-trnP~-nd1,-nd1~-trnL2,-trnL2~-rrnL,-rrnL~-trnV,-trnV~rrnS,rrnS~trnI,trnI~trnM,nd2~trnW,trnW~-trnY,-trnY~cox1
		TDRL(trnL2 cox2 cox3 trnA trnR trnF nd5 trnH nd4 nd4L trnP nd6 nd1 trnL1 rrnL rrnS trnI trnQ trnW trnC ,trnK nd3 trnN trnE trnT cytb trnS2 trnV trnM nd2 trnY ,)
		TDRL(trnD atp8 atp6 trnG trnA trnS1 trnE trnT cytb trnS2 nd1 rrnL trnV rrnS trnM nd2 trnW ,trnL2 cox2 trnK cox3 nd3 trnR trnN trnF nd5 trnH nd4 nd4L trnP nd6 trnL1 trnI trnQ trnC ,)
		TDRL(trnG nd3 trnN trnT trnP nd6 cytb nd1 rrnL trnV rrnS trnI trnQ trnW trnC trnY ,trnL2 cox2 trnK trnD atp8 atp6 cox3 trnA trnR trnS1 trnE trnF nd5 trnH nd4 nd4L trnS2 trnL1 trnM nd2 ,)
		I(cox2 trnL1 )
		I(cox3 trnG nd3 trnA )
		I(trnS1 trnE trnT nd6 cytb trnS2 )
		I(trnF nd5 trnH nd4 nd4L trnP )
		I(rrnS trnI )
		I(trnW )
Cypridopsis vidua	Boroecia maxima	TDRL(trnL2 cox2 trnK cox3 trnG nd3 trnR trnS1 trnE trnT trnS2 rrnL trnV rrnS trnI trnQ trnM nd2 trnC trnY ,trnA trnN trnF nd5 trnH nd4 nd4L trnP nd6 cytb nd1 trnL1 trnW ,)	cox1~trnL1,trnL1~cox2,cox2~trnD,atp6~cox3,cox3~trnG,trnG~nd3,nd3~trnA,trnA~trnR,trnR~trnN,trnN~trnS2,trnE~trnT,trnT~nd6,nd6~cytb,cytb~trnS1,trnS1~-trnQ,-trnC~trnK,trnK~-trnF,-nd4L~-trnP,-trnP~-nd1,-nd1~-trnL2,-trnL2~-rrnL,-rrnL~-trnV,-trnV~rrnS,rrnS~trnI,trnI~trnM,nd2~trnW,trnW~-trnY,-trnY~cox1
		TDRL(trnL2 cox2 cox3 trnA trnR trnF nd5 trnH nd4 nd4L trnP nd6 nd1 trnL1 rrnL rrnS trnI trnQ trnW trnC ,trnK nd3 trnN trnE trnT cytb trnS2 trnV trnM nd2 trnY ,)
		TDRL(trnD atp8 atp6 trnG trnA trnS1 trnE trnT cytb trnS2 nd1 rrnL trnV rrnS trnM nd2 trnW ,trnL2 cox2 trnK cox3 nd3 trnR trnN trnF nd5 trnH nd4 nd4L trnP nd6 trnL1 trnI trnQ trnC ,)
		TDRL(trnG nd3 trnN trnT trnP nd6 cytb nd1 rrnL trnV rrnS trnI trnQ trnW trnC trnY ,trnL2 cox2 trnK trnD atp8 atp6 cox3 trnA trnR trnS1 trnE trnF nd5 trnH nd4 nd4L trnS2 trnL1 trnM nd2 ,)
		I(cox2 trnL1 )
		I(cox3 trnG nd3 trnA )
		I(trnS1 trnE trnT nd6 cytb trnS2 )
		I(trnF nd5 trnH nd4 nd4L trnP )
		I(rrnS trnI )
		I(trnW )
Cypridopsis vidua	Boroecia borealis	TDRL(trnL2 cox2 trnK cox3 trnG nd3 trnR trnS1 trnE trnT trnS2 rrnL trnV rrnS trnI trnQ trnM nd2 trnC trnY ,trnA trnN trnF nd5 trnH nd4 nd4L trnP nd6 cytb nd1 trnL1 trnW ,)	cox1~trnL1,trnL1~cox2,cox2~trnD,atp6~cox3,cox3~trnG,trnG~nd3,nd3~trnA,trnA~trnR,trnR~trnN,trnN~trnS2,trnE~trnT,trnT~nd6,nd6~cytb,cytb~trnS1,trnS1~-trnQ,-trnC~trnK,trnK~-trnF,-nd4L~-trnP,-trnP~-nd1,-nd1~-trnL2,-trnL2~-rrnL,-rrnL~-trnV,-trnV~rrnS,rrnS~trnI,trnI~trnM,nd2~trnW,trnW~-trnY,-trnY~cox1
		TDRL(trnL2 cox2 cox3 trnA trnR trnF nd5 trnH nd4 nd4L trnP nd6 nd1 trnL1 rrnL rrnS trnI trnQ trnW trnC ,trnK nd3 trnN trnE trnT cytb trnS2 trnV trnM nd2 trnY ,)
		TDRL(trnD atp8 atp6 trnG trnA trnS1 trnE trnT cytb trnS2 nd1 rrnL trnV rrnS trnM nd2 trnW ,trnL2 cox2 trnK cox3 nd3 trnR trnN trnF nd5 trnH nd4 nd4L trnP nd6 trnL1 trnI trnQ trnC ,)
		TDRL(trnG nd3 trnN trnT trnP nd6 cytb nd1 rrnL trnV rrnS trnI trnQ trnW trnC trnY ,trnL2 cox2 trnK trnD atp8 atp6 cox3 trnA trnR trnS1 trnE trnF nd5 trnH nd4 nd4L trnS2 trnL1 trnM nd2 ,)
		I(cox2 trnL1 )
		I(cox3 trnG nd3 trnA )
		I(trnS1 trnE trnT nd6 cytb trnS2 )
		I(trnF nd5 trnH nd4 nd4L trnP )
		I(rrnS trnI )
		I(trnW )
Cypridopsis vidua	Obtusoecia obtusata	TDRL(trnL2 cox2 trnK cox3 trnG nd3 trnR trnS1 trnE trnT trnS2 rrnL trnV rrnS trnI trnQ trnM nd2 trnC trnY ,trnA trnN trnF nd5 trnH nd4 nd4L trnP nd6 cytb nd1 trnL1 trnW ,)	cox1~trnL1,trnL1~cox2,cox2~trnD,atp6~cox3,cox3~trnG,trnG~nd3,nd3~trnA,trnA~trnR,trnR~trnN,trnN~trnS2,trnE~trnT,trnT~nd6,nd6~cytb,cytb~trnS1,trnS1~-trnQ,-trnC~trnK,trnK~-trnF,-nd4L~-trnP,-trnP~-nd1,-nd1~-trnL2,-trnL2~-rrnL,-rrnL~-trnV,-trnV~rrnS,rrnS~trnI,trnI~trnM,nd2~trnW,trnW~-trnY,-trnY~cox1
		TDRL(trnL2 cox2 cox3 trnA trnR trnF nd5 trnH nd4 nd4L trnP nd6 nd1 trnL1 rrnL rrnS trnI trnQ trnW trnC ,trnK nd3 trnN trnE trnT cytb trnS2 trnV trnM nd2 trnY ,)
		TDRL(trnD atp8 atp6 trnG trnA trnS1 trnE trnT cytb trnS2 nd1 rrnL trnV rrnS trnM nd2 trnW ,trnL2 cox2 trnK cox3 nd3 trnR trnN trnF nd5 trnH nd4 nd4L trnP nd6 trnL1 trnI trnQ trnC ,)
		TDRL(trnG nd3 trnN trnT trnP nd6 cytb nd1 rrnL trnV rrnS trnI trnQ trnW trnC trnY ,trnL2 cox2 trnK trnD atp8 atp6 cox3 trnA trnR trnS1 trnE trnF nd5 trnH nd4 nd4L trnS2 trnL1 trnM nd2 ,)
		I(cox2 trnL1 )
		I(cox3 trnG nd3 trnA )
		I(trnS1 trnE trnT nd6 cytb trnS2 )
		I(trnF nd5 trnH nd4 nd4L trnP )
		I(rrnS trnI )
		I(trnW )
Cypridopsis vidua	Discoconchoecia elegans	TDRL(trnL2 cox2 cox3 trnA trnR trnE trnF nd5 trnH nd4 nd4L trnP nd6 trnS2 nd1 trnL1 rrnL rrnS trnI trnQ trnM nd2 trnW trnC ,trnK nd3 trnN trnT cytb trnV trnY ,)	cox1~trnL1,trnL1~cox2,cox2~trnD,atp6~cox3,cox3~trnG,trnG~nd3,nd3~trnA,trnA~trnR,trnR~trnN,trnN~trnS2,trnE~trnT,trnT~nd6,nd6~cytb,cytb~trnS1,trnS1~-trnQ,-trnC~trnK,trnK~-trnF,-nd4L~-trnP,-trnP~-nd1,-nd1~-trnL2,-trnL2~-rrnL,-rrnL~-trnV,-trnV~rrnS,rrnS~trnI,trnI~trnM,nd2~trnW,trnW~-trnY,-trnY~cox1
		TDRL(trnL2 trnK trnD atp8 atp6 cox3 trnG trnS1 trnF nd5 trnH nd4 nd4L trnT cytb nd1 rrnL trnV rrnS trnW ,nd3 trnA trnR trnN trnE trnP nd6 trnS2 trnL1 trnI trnQ trnM nd2 trnC ,)
		TDRL(trnL2 trnK trnD atp8 atp6 trnG nd3 trnA trnR trnS1 trnT trnL1 rrnL trnV rrnS trnI trnQ trnC trnY ,cox2 cox3 trnN trnE trnF nd5 trnH nd4 nd4L trnP nd6 cytb trnS2 nd1 trnM nd2 trnW ,)
		TDRL(trnG nd3 trnN trnT trnP nd6 cytb nd1 rrnL trnV rrnS trnI trnQ trnW trnC trnY ,trnL2 cox2 trnK trnD atp8 atp6 cox3 trnA trnR trnS1 trnE trnF nd5 trnH nd4 nd4L trnS2 trnL1 trnM nd2 ,)
		I(cox2 trnL1 )
		I(cox3 trnG nd3 )
		I(trnS1 trnE trnT nd6 cytb trnS2 )
		I(trnF nd5 trnH nd4 nd4L trnP )
		I(rrnS trnI )
		I(trnW )
		iT(trnA ,trnR ,)
Cypridopsis vidua	Paraconchoecia oblonga	T(cox2 ,trnL1 ,)	cox1~trnL1,trnL1~cox2,cox2~trnD,atp6~cox3,cox3~trnG,trnG~nd3,nd3~trnA,trnA~trnR,trnR~trnN,trnN~trnS2,trnE~trnT,trnT~nd6,nd6~cytb,cytb~trnS1,trnS1~-trnQ,-trnC~trnK,trnK~-trnF,-trnH~-nd4,-nd4~-nd4L,-nd4L~-trnP,-trnP~-nd1,-nd1~-trnL2,-trnL2~-rrnL,-rrnL~-trnV,-trnV~rrnS,rrnS~trnI,trnI~trnM,nd2~trnW,trnW~-trnY,-trnY~cox1
		T(nd4 ,nd4L ,)
		TDRL(trnL2 cox2 cox3 trnG trnR trnS1 nd4 nd4L trnP nd6 nd1 trnL1 rrnL rrnS trnI trnQ trnW trnC ,trnK nd3 trnA trnN trnE trnF nd5 trnH trnT cytb trnS2 trnV trnM nd2 trnY ,)
		TDRL(trnL2 trnK trnG trnS1 trnF nd5 trnH nd4 nd4L trnT cytb nd1 rrnL trnV rrnS trnW ,cox3 nd3 trnR trnN trnE trnP nd6 trnS2 trnI trnQ trnM nd2 trnC ,)
		TDRL(trnD atp8 atp6 trnG nd3 trnA trnR trnS1 trnE trnF nd5 trnH trnT trnS2 rrnL trnV rrnS trnI trnQ trnM nd2 trnC trnY ,trnL2 cox2 trnK cox3 trnN nd4 nd4L trnP nd6 cytb nd1 trnL1 trnW ,)
		TDRL(trnG nd3 trnN trnT trnP nd6 cytb nd1 rrnL trnV rrnS trnI trnQ trnW trnC trnY ,trnL2 cox2 trnK trnD atp8 atp6 cox3 trnA trnR trnS1 trnE trnF nd5 trnH nd4 nd4L trnS2 trnL1 trnM nd2 ,)
		I(trnL2 )
		I(cox2 trnL1 )
		I(cox3 trnG nd3 trnA )
		I(trnS1 trnE trnT nd6 cytb trnS2 )
		I(trnF nd5 trnH nd4 nd4L trnP )
		I(rrnS trnI )
		I(trnW )
Cypridopsis vidua	Vargula hilgendorfii	T(trnL2 trnK trnG nd3 trnA trnR trnN trnE trnF nd5 trnH nd4 nd4L trnT trnP nd6 cytb trnS2 nd1 trnL1 rrnL trnV rrnS trnI trnQ trnM nd2 trnW trnY ,trnC ,)	cox1~trnL1,trnL1~cox2,cox3~trnG,nd3~trnA,trnR~trnN,trnE~trnT,cytb~trnS1,trnS1~-trnQ,-trnQ~-trnC,-trnC~trnK,trnK~-trnF,-nd4L~-trnP,-trnP~-nd1,-nd1~-trnL2,-rrnL~-trnV,-trnV~rrnS,rrnS~trnI,trnI~trnM,-trnY~cox1
		TDRL(trnL2 cox2 trnD atp8 atp6 cox3 trnG nd3 trnN trnS1 trnE trnF nd5 trnH nd4 nd4L trnP trnS2 rrnL rrnS trnI trnC ,trnK trnA trnR trnT nd6 cytb nd1 trnL1 trnV trnQ ,)
		TDRL(trnL2 trnA trnR trnN trnS1 trnE trnP trnS2 rrnL trnV rrnS trnI trnQ trnM nd2 trnW trnC trnY ,trnK trnG nd3 trnF nd5 trnH nd4 nd4L trnT nd6 cytb nd1 trnL1 ,)
		TDRL(trnK trnA trnR trnS1 trnF nd5 trnH nd4 nd4L trnT nd6 cytb trnV trnC ,trnL2 trnG nd3 trnN trnE trnP trnS2 trnL1 rrnL rrnS trnI trnQ trnM nd2 trnW trnY ,)
		I(trnK trnC )
		I(trnG nd3 trnA trnR )
		I(trnS1 )
		I(trnP )
		I(rrnS )
Cypridopsis vidua	Vargula tsujii	T(trnL2 trnK trnG nd3 trnA trnR trnN trnE trnF nd5 trnH nd4 nd4L trnT trnP nd6 cytb trnS2 nd1 trnL1 rrnL trnV rrnS trnI trnQ trnM nd2 trnW trnY ,trnC ,)	cox1~trnL1,trnL1~cox2,cox3~trnG,nd3~trnA,trnR~trnN,trnE~trnT,cytb~trnS1,trnS1~-trnQ,-trnQ~-trnC,-trnC~trnK,trnK~-trnF,-nd4L~-trnP,-trnP~-nd1,-nd1~-trnL2,-rrnL~-trnV,-trnV~rrnS,rrnS~trnI,trnI~trnM,-trnY~cox1
		TDRL(trnL2 cox2 trnD atp8 atp6 cox3 trnG nd3 trnN trnS1 trnE trnF nd5 trnH nd4 nd4L trnP trnS2 rrnL rrnS trnI trnC ,trnK trnA trnR trnT nd6 cytb nd1 trnL1 trnV trnQ ,)
		TDRL(trnL2 trnA trnR trnN trnS1 trnE trnP trnS2 rrnL trnV rrnS trnI trnQ trnM nd2 trnW trnC trnY ,trnK trnG nd3 trnF nd5 trnH nd4 nd4L trnT nd6 cytb nd1 trnL1 ,)
		TDRL(trnK trnA trnR trnS1 trnF nd5 trnH nd4 nd4L trnT nd6 cytb trnV trnC ,trnL2 trnG nd3 trnN trnE trnP trnS2 trnL1 rrnL rrnS trnI trnQ trnM nd2 trnW trnY ,)
		I(trnK trnC )
		I(trnG nd3 trnA trnR )
		I(trnS1 )
		I(trnP )
		I(rrnS )
Cypridopsis vidua	Cypridina dentata	T(trnL2 trnK trnG nd3 trnA trnR trnN trnE trnF nd5 trnH nd4 nd4L trnT trnP nd6 cytb trnS2 nd1 trnL1 rrnL trnV rrnS trnI trnQ trnM nd2 trnW trnY ,trnC ,)	cox1~trnL1,trnL1~cox2,cox3~trnG,nd3~trnA,trnR~trnN,trnE~trnT,cytb~trnS1,trnS1~-trnQ,-trnQ~-trnC,-trnC~trnK,trnK~-trnF,-nd4L~-trnP,-trnP~-nd1,-nd1~-trnL2,-rrnL~-trnV,-trnV~rrnS,rrnS~trnI,trnI~trnM,-trnY~cox1
		TDRL(trnL2 cox2 trnD atp8 atp6 cox3 trnG nd3 trnN trnS1 trnE trnF nd5 trnH nd4 nd4L trnP trnS2 rrnL rrnS trnI trnC ,trnK trnA trnR trnT nd6 cytb nd1 trnL1 trnV trnQ ,)
		TDRL(trnL2 trnA trnR trnN trnS1 trnE trnP trnS2 rrnL trnV rrnS trnI trnQ trnM nd2 trnW trnC trnY ,trnK trnG nd3 trnF nd5 trnH nd4 nd4L trnT nd6 cytb nd1 trnL1 ,)
		TDRL(trnK trnA trnR trnS1 trnF nd5 trnH nd4 nd4L trnT nd6 cytb trnV trnC ,trnL2 trnG nd3 trnN trnE trnP trnS2 trnL1 rrnL rrnS trnI trnQ trnM nd2 trnW trnY ,)
		I(trnK trnC )
		I(trnG nd3 trnA trnR )
		I(trnS1 )
		I(trnP )
		I(rrnS )
Cypridopsis vidua	Heterocyprix spadix	TDRL(trnL2 cox2 trnK trnD atp8 atp6 cox3 trnG nd3 trnA trnR trnN trnS1 trnE trnF nd5 trnH nd4 nd4L trnT trnP nd6 cytb trnS2 nd1 trnL1 rrnL trnV rrnS trnI ,trnQ trnM nd2 trnW trnC ,)	cox1~trnL1,trnL1~cox2,trnA~trnR,trnN~trnS2,trnS2~trnE,trnE~trnT,trnT~nd6,cytb~trnS1,trnS1~-trnQ,-trnQ~-trnC,-trnC~trnK,trnK~-trnF,-nd4L~-trnP,-trnP~-nd1,-nd1~-trnL2,-trnL2~-rrnL,-trnV~rrnS,rrnS~trnI,trnI~trnM,trnW~-trnY
		TDRL(trnL2 cox2 trnK trnD atp8 atp6 cox3 trnG nd3 trnA trnR trnN trnS1 trnE trnF nd5 trnH nd4 nd4L trnQ trnM nd2 trnW trnC ,trnT trnP nd6 cytb trnS2 nd1 trnL1 ,)
		TDRL(trnL2 cox2 trnK trnD atp8 atp6 cox3 trnG nd3 trnA trnT trnP nd6 cytb trnQ trnM nd2 trnW trnC ,trnR trnN trnS1 trnE trnS2 nd1 trnL1 ,)
		TDRL(trnL2 trnR trnN trnS1 trnT trnP trnS2 nd1 trnQ trnM nd2 trnW ,cox2 trnK trnD atp8 atp6 cox3 trnG nd3 trnA trnE trnF nd5 trnH nd4 nd4L nd6 cytb trnL1 rrnL trnV rrnS trnI trnC ,)
		I(trnL2 )
		I(trnL1 )
		I(rrnS )
Cypridopsis vidua	Fabaeformiscandona kushiroensis	TDRL(trnL2 cox2 trnK trnD atp8 atp6 cox3 trnG nd3 trnA trnR trnN trnS1 trnE trnF nd5 trnH nd4 nd4L trnT trnP nd6 cytb trnS2 nd1 trnL1 rrnL trnV rrnS trnI ,trnQ trnM nd2 trnW trnC ,)	cox1~trnL1,trnL1~cox2,trnA~trnR,trnN~trnS2,trnS2~trnE,trnE~trnT,trnT~nd6,cytb~trnS1,trnS1~-trnQ,-trnQ~-trnC,-trnC~trnK,trnK~-trnF,-nd4L~-trnP,-trnP~-nd1,-nd1~-trnL2,-trnL2~-rrnL,-trnV~rrnS,rrnS~trnI,trnI~trnM,trnW~-trnY
		TDRL(trnL2 cox2 trnK trnD atp8 atp6 cox3 trnG nd3 trnA trnR trnN trnS1 trnE trnF nd5 trnH nd4 nd4L trnQ trnM nd2 trnW trnC ,trnT trnP nd6 cytb trnS2 nd1 trnL1 ,)
		TDRL(trnL2 cox2 trnK trnD atp8 atp6 cox3 trnG nd3 trnA trnT trnP nd6 cytb trnQ trnM nd2 trnW trnC ,trnR trnN trnS1 trnE trnS2 nd1 trnL1 ,)
		TDRL(trnL2 trnR trnN trnS1 trnT trnP trnS2 nd1 trnQ trnM nd2 trnW ,cox2 trnK trnD atp8 atp6 cox3 trnG nd3 trnA trnE trnF nd5 trnH nd4 nd4L nd6 cytb trnL1 rrnL trnV rrnS trnI trnC ,)
		I(trnL2 )
		I(trnL1 )
		I(rrnS )
Heterocyprix spadix	Boroecia antipoda	TDRL(trnL2 cox3 trnG trnA trnR trnE trnF nd5 trnH nd4 nd4L trnT trnP nd6 trnS2 nd1 trnL1 rrnL trnV rrnS trnI trnQ trnM nd2 trnW trnC ,trnK trnD atp8 atp6 nd3 trnN trnS1 cytb trnY ,)	cox1~trnL2,trnL2~cox2,cox2~trnD,atp6~cox3,cox3~trnG,trnG~nd3,nd3~trnA,trnA~trnK,trnK~trnR,trnR~trnN,trnN~trnS1,trnS1~trnE,-nd4L~trnT,nd6~cytb,cytb~trnS2,trnS2~-nd1,-nd1~-trnL1,-trnL1~-rrnL,-rrnL~-trnV,-trnV~-rrnS,-rrnS~trnI,trnI~-trnQ,-trnQ~trnM,nd2~trnW,trnW~-trnC,-trnC~-trnY,-trnY~cox1
		TDRL(trnL2 trnA cytb trnL1 rrnL rrnS trnI trnQ trnC trnY ,trnD atp8 atp6 trnN trnS1 trnE trnF nd5 trnH nd4 nd4L trnT trnP nd6 trnS2 nd1 trnV trnW ,)
		TDRL(trnK cox3 trnG nd3 trnR trnN trnE trnF nd5 trnH nd4 nd4L nd1 rrnL rrnS trnQ trnW trnC trnY ,trnL2 trnD atp8 atp6 trnA trnS1 trnT trnP nd6 cytb trnS2 trnL1 trnV trnI trnM nd2 ,)
		TDRL(trnD atp8 atp6 trnG nd3 trnN trnS1 trnT trnP nd6 cytb nd1 rrnL trnV rrnS trnI trnQ trnW trnC trnY ,trnL2 cox2 trnK cox3 trnA trnR trnE trnF nd5 trnH nd4 nd4L trnS2 trnL1 trnM nd2 ,)
		I(trnL2 cox2 )
		I(cox3 trnG nd3 trnA )
		I(trnS1 trnE trnF nd5 trnH nd4 nd4L trnT trnP nd6 cytb trnS2 )
		I(trnI )
		I(trnW )
Heterocyprix spadix	Boroecia maxima	TDRL(trnL2 cox3 trnG trnA trnR trnE trnF nd5 trnH nd4 nd4L trnT trnP nd6 trnS2 nd1 trnL1 rrnL trnV rrnS trnI trnQ trnM nd2 trnW trnC ,trnK trnD atp8 atp6 nd3 trnN trnS1 cytb trnY ,)	cox1~trnL2,trnL2~cox2,cox2~trnD,atp6~cox3,cox3~trnG,trnG~nd3,nd3~trnA,trnA~trnK,trnK~trnR,trnR~trnN,trnN~trnS1,trnS1~trnE,-nd4L~trnT,nd6~cytb,cytb~trnS2,trnS2~-nd1,-nd1~-trnL1,-trnL1~-rrnL,-rrnL~-trnV,-trnV~-rrnS,-rrnS~trnI,trnI~-trnQ,-trnQ~trnM,nd2~trnW,trnW~-trnC,-trnC~-trnY,-trnY~cox1
		TDRL(trnL2 trnA cytb trnL1 rrnL rrnS trnI trnQ trnC trnY ,trnD atp8 atp6 trnN trnS1 trnE trnF nd5 trnH nd4 nd4L trnT trnP nd6 trnS2 nd1 trnV trnW ,)
		TDRL(trnK cox3 trnG nd3 trnR trnN trnE trnF nd5 trnH nd4 nd4L nd1 rrnL rrnS trnQ trnW trnC trnY ,trnL2 trnD atp8 atp6 trnA trnS1 trnT trnP nd6 cytb trnS2 trnL1 trnV trnI trnM nd2 ,)
		TDRL(trnD atp8 atp6 trnG nd3 trnN trnS1 trnT trnP nd6 cytb nd1 rrnL trnV rrnS trnI trnQ trnW trnC trnY ,trnL2 cox2 trnK cox3 trnA trnR trnE trnF nd5 trnH nd4 nd4L trnS2 trnL1 trnM nd2 ,)
		I(trnL2 cox2 )
		I(cox3 trnG nd3 trnA )
		I(trnS1 trnE trnF nd5 trnH nd4 nd4L trnT trnP nd6 cytb trnS2 )
		I(trnI )
		I(trnW )
Heterocyprix spadix	Boroecia borealis	TDRL(trnL2 cox3 trnG trnA trnR trnE trnF nd5 trnH nd4 nd4L trnT trnP nd6 trnS2 nd1 trnL1 rrnL trnV rrnS trnI trnQ trnM nd2 trnW trnC ,trnK trnD atp8 atp6 nd3 trnN trnS1 cytb trnY ,)	cox1~trnL2,trnL2~cox2,cox2~trnD,atp6~cox3,cox3~trnG,trnG~nd3,nd3~trnA,trnA~trnK,trnK~trnR,trnR~trnN,trnN~trnS1,trnS1~trnE,-nd4L~trnT,nd6~cytb,cytb~trnS2,trnS2~-nd1,-nd1~-trnL1,-trnL1~-rrnL,-rrnL~-trnV,-trnV~-rrnS,-rrnS~trnI,trnI~-trnQ,-trnQ~trnM,nd2~trnW,trnW~-trnC,-trnC~-trnY,-trnY~cox1
		TDRL(trnL2 trnA cytb trnL1 rrnL rrnS trnI trnQ trnC trnY ,trnD atp8 atp6 trnN trnS1 trnE trnF nd5 trnH nd4 nd4L trnT trnP nd6 trnS2 nd1 trnV trnW ,)
		TDRL(trnK cox3 trnG nd3 trnR trnN trnE trnF nd5 trnH nd4 nd4L nd1 rrnL rrnS trnQ trnW trnC trnY ,trnL2 trnD atp8 atp6 trnA trnS1 trnT trnP nd6 cytb trnS2 trnL1 trnV trnI trnM nd2 ,)
		TDRL(trnD atp8 atp6 trnG nd3 trnN trnS1 trnT trnP nd6 cytb nd1 rrnL trnV rrnS trnI trnQ trnW trnC trnY ,trnL2 cox2 trnK cox3 trnA trnR trnE trnF nd5 trnH nd4 nd4L trnS2 trnL1 trnM nd2 ,)
		I(trnL2 cox2 )
		I(cox3 trnG nd3 trnA )
		I(trnS1 trnE trnF nd5 trnH nd4 nd4L trnT trnP nd6 cytb trnS2 )
		I(trnI )
		I(trnW )
Heterocyprix spadix	Obtusoecia obtusata	TDRL(trnL2 cox3 trnG trnA trnR trnE trnF nd5 trnH nd4 nd4L trnT trnP nd6 trnS2 nd1 trnL1 rrnL trnV rrnS trnI trnQ trnM nd2 trnW trnC ,trnK trnD atp8 atp6 nd3 trnN trnS1 cytb trnY ,)	cox1~trnL2,trnL2~cox2,cox2~trnD,atp6~cox3,cox3~trnG,trnG~nd3,nd3~trnA,trnA~trnK,trnK~trnR,trnR~trnN,trnN~trnS1,trnS1~trnE,-nd4L~trnT,nd6~cytb,cytb~trnS2,trnS2~-nd1,-nd1~-trnL1,-trnL1~-rrnL,-rrnL~-trnV,-trnV~-rrnS,-rrnS~trnI,trnI~-trnQ,-trnQ~trnM,nd2~trnW,trnW~-trnC,-trnC~-trnY,-trnY~cox1
		TDRL(trnL2 trnA cytb trnL1 rrnL rrnS trnI trnQ trnC trnY ,trnD atp8 atp6 trnN trnS1 trnE trnF nd5 trnH nd4 nd4L trnT trnP nd6 trnS2 nd1 trnV trnW ,)
		TDRL(trnK cox3 trnG nd3 trnR trnN trnE trnF nd5 trnH nd4 nd4L nd1 rrnL rrnS trnQ trnW trnC trnY ,trnL2 trnD atp8 atp6 trnA trnS1 trnT trnP nd6 cytb trnS2 trnL1 trnV trnI trnM nd2 ,)
		TDRL(trnD atp8 atp6 trnG nd3 trnN trnS1 trnT trnP nd6 cytb nd1 rrnL trnV rrnS trnI trnQ trnW trnC trnY ,trnL2 cox2 trnK cox3 trnA trnR trnE trnF nd5 trnH nd4 nd4L trnS2 trnL1 trnM nd2 ,)
		I(trnL2 cox2 )
		I(cox3 trnG nd3 trnA )
		I(trnS1 trnE trnF nd5 trnH nd4 nd4L trnT trnP nd6 cytb trnS2 )
		I(trnI )
		I(trnW )
Heterocyprix spadix	Discoconchoecia elegans	TDRL(trnL2 trnG nd3 trnA trnN trnS2 nd1 trnL1 rrnL rrnS trnQ trnM nd2 trnW trnC trnY ,cox2 trnK trnD atp8 atp6 cox3 trnR trnS1 trnE trnF nd5 trnH nd4 nd4L trnT trnP nd6 cytb trnV trnI ,)	cox1~trnL2,trnL2~cox2,cox2~trnD,atp6~cox3,cox3~trnG,trnG~nd3,nd3~trnA,trnA~trnK,trnK~trnR,trnR~trnN,trnN~trnS1,trnS1~trnE,-nd4L~trnT,nd6~cytb,cytb~trnS2,trnS2~-nd1,-nd1~-trnL1,-trnL1~-rrnL,-rrnL~-trnV,-trnV~-rrnS,-rrnS~trnI,trnI~-trnQ,-trnQ~trnM,nd2~trnW,trnW~-trnC,-trnC~-trnY,-trnY~cox1
		TDRL(cox2 cox3 trnG trnA trnR trnE trnF nd5 trnH nd4 nd4L trnT trnP nd6 nd1 trnL1 rrnL trnV rrnS trnI trnQ trnW trnC ,trnK trnD atp8 atp6 nd3 trnN trnS1 cytb trnS2 trnM nd2 trnY ,)
		TDRL(trnK trnG nd3 trnR cytb trnS2 trnL1 rrnL rrnS trnI trnQ trnM nd2 trnC trnY ,cox2 trnD atp8 atp6 cox3 trnA trnN trnS1 trnE trnF nd5 trnH nd4 nd4L trnT trnP nd6 nd1 trnV trnW ,)
		TDRL(trnD atp8 atp6 trnG nd3 trnN trnS1 trnT trnP nd6 cytb nd1 rrnL trnV rrnS trnI trnQ trnW trnC trnY ,trnL2 cox2 trnK cox3 trnA trnR trnE trnF nd5 trnH nd4 nd4L trnS2 trnL1 trnM nd2 ,)
		I(trnL2 cox2 )
		I(cox3 trnG nd3 trnA )
		I(trnS1 trnE trnF nd5 trnH nd4 nd4L trnT trnP nd6 cytb trnS2 )
		I(trnI )
		I(trnW )
Heterocyprix spadix	Paraconchoecia oblonga	T(nd4 ,nd4L ,)	cox1~trnL2,trnL2~cox2,cox2~trnD,atp6~cox3,cox3~trnG,trnG~nd3,nd3~trnA,trnA~trnK,trnK~trnR,trnR~trnN,trnN~trnS1,trnS1~trnE,-trnH~-nd4,-nd4~-nd4L,-nd4L~trnT,nd6~cytb,cytb~trnS2,trnS2~-nd1,-nd1~-trnL1,-trnL1~-rrnL,-rrnL~-trnV,-trnV~-rrnS,-rrnS~trnI,trnI~-trnQ,-trnQ~trnM,nd2~trnW,trnW~-trnC,-trnC~-trnY,-trnY~cox1
		TDRL(trnL2 cox2 cox3 trnG trnA trnR trnE trnF nd5 trnH nd4 nd4L trnT trnP nd6 nd1 trnL1 rrnL trnV rrnS trnI trnQ trnW trnC ,trnK trnD atp8 atp6 nd3 trnN trnS1 cytb trnS2 trnM nd2 trnY ,)
		TDRL(cox2 trnK trnG nd3 trnR nd4 nd4L cytb trnS2 trnL1 rrnL rrnS trnI trnQ trnM nd2 trnC trnY ,trnL2 trnD atp8 atp6 cox3 trnA trnN trnS1 trnE trnF nd5 trnH trnT trnP nd6 nd1 trnV trnW ,)
		TDRL(trnD atp8 atp6 nd3 trnN trnS1 trnT trnP nd6 cytb nd1 rrnL trnV rrnS trnI trnQ trnW trnC trnY ,trnL2 cox2 trnK cox3 trnA trnR trnE trnF nd5 trnH nd4 nd4L trnS2 trnL1 trnM nd2 ,)
		TDRL(cox3 trnG nd3 trnR trnN trnS2 nd1 trnL1 rrnL rrnS trnQ trnM nd2 trnW trnC trnY ,cox2 trnK trnD atp8 atp6 trnA trnS1 trnE trnF nd5 trnH nd4 nd4L trnT trnP nd6 cytb trnV trnI ,)
		I(cox2 )
		I(cox3 trnG nd3 trnA )
		I(trnS1 trnE trnF nd5 trnH nd4 nd4L trnT trnP nd6 cytb trnS2 )
		I(trnI )
		I(trnW )
Heterocyprix spadix	Vargula hilgendorfii	TDRL(trnL2 trnA trnR trnS1 trnE trnP rrnL trnV rrnS trnI trnQ trnM nd2 trnW trnY ,trnK trnG nd3 trnN trnF nd5 trnH nd4 nd4L trnT nd6 cytb trnS2 nd1 trnL1 trnC ,)	cox1~trnL2,trnL2~cox2,cox3~trnG,nd3~trnA,trnA~trnK,trnK~trnR,trnR~trnN,trnN~trnS1,trnS1~trnE,trnE~-trnF,trnT~-trnP,-trnP~nd6,cytb~trnS2,trnS2~-nd1,-nd1~-trnL1,-trnL1~-rrnL,-rrnL~-trnV,-trnV~-rrnS,trnW~-trnC,-trnC~-trnY,-trnY~cox1
		TDRL(cox2 trnD atp8 atp6 cox3 trnG nd3 trnS1 trnE trnF nd5 trnH nd4 nd4L trnT trnP nd6 cytb nd1 trnL1 trnC ,trnL2 trnK trnA trnR trnN trnS2 rrnL trnV rrnS trnI trnQ trnM nd2 trnW ,)
		TDRL(trnK trnA trnR trnN trnF nd5 trnH nd4 nd4L trnT nd6 cytb trnS2 trnV ,trnL2 trnG nd3 trnE trnP nd1 trnL1 rrnL rrnS trnI trnQ trnM nd2 trnW trnC trnY ,)
		I(trnL2 )
		I(trnK trnG nd3 trnA trnR )
		I(trnS1 )
		I(trnP )
		I(trnC )
		iT(trnL1 ,nd1 ,)
Heterocyprix spadix	Vargula tsujii	TDRL(trnL2 trnA trnR trnS1 trnE trnP rrnL trnV rrnS trnI trnQ trnM nd2 trnW trnY ,trnK trnG nd3 trnN trnF nd5 trnH nd4 nd4L trnT nd6 cytb trnS2 nd1 trnL1 trnC ,)	cox1~trnL2,trnL2~cox2,cox3~trnG,nd3~trnA,trnA~trnK,trnK~trnR,trnR~trnN,trnN~trnS1,trnS1~trnE,trnE~-trnF,trnT~-trnP,-trnP~nd6,cytb~trnS2,trnS2~-nd1,-nd1~-trnL1,-trnL1~-rrnL,-rrnL~-trnV,-trnV~-rrnS,trnW~-trnC,-trnC~-trnY,-trnY~cox1
		TDRL(cox2 trnD atp8 atp6 cox3 trnG nd3 trnS1 trnE trnF nd5 trnH nd4 nd4L trnT trnP nd6 cytb nd1 trnL1 trnC ,trnL2 trnK trnA trnR trnN trnS2 rrnL trnV rrnS trnI trnQ trnM nd2 trnW ,)
		TDRL(trnK trnA trnR trnN trnF nd5 trnH nd4 nd4L trnT nd6 cytb trnS2 trnV ,trnL2 trnG nd3 trnE trnP nd1 trnL1 rrnL rrnS trnI trnQ trnM nd2 trnW trnC trnY ,)
		I(trnL2 )
		I(trnK trnG nd3 trnA trnR )
		I(trnS1 )
		I(trnP )
		I(trnC )
		iT(trnL1 ,nd1 ,)
Heterocyprix spadix	Cypridina dentata	TDRL(trnL2 trnA trnR trnS1 trnE trnP rrnL trnV rrnS trnI trnQ trnM nd2 trnW trnY ,trnK trnG nd3 trnN trnF nd5 trnH nd4 nd4L trnT nd6 cytb trnS2 nd1 trnL1 trnC ,)	cox1~trnL2,trnL2~cox2,cox3~trnG,nd3~trnA,trnA~trnK,trnK~trnR,trnR~trnN,trnN~trnS1,trnS1~trnE,trnE~-trnF,trnT~-trnP,-trnP~nd6,cytb~trnS2,trnS2~-nd1,-nd1~-trnL1,-trnL1~-rrnL,-rrnL~-trnV,-trnV~-rrnS,trnW~-trnC,-trnC~-trnY,-trnY~cox1
		TDRL(cox2 trnD atp8 atp6 cox3 trnG nd3 trnS1 trnE trnF nd5 trnH nd4 nd4L trnT trnP nd6 cytb nd1 trnL1 trnC ,trnL2 trnK trnA trnR trnN trnS2 rrnL trnV rrnS trnI trnQ trnM nd2 trnW ,)
		TDRL(trnK trnA trnR trnN trnF nd5 trnH nd4 nd4L trnT nd6 cytb trnS2 trnV ,trnL2 trnG nd3 trnE trnP nd1 trnL1 rrnL rrnS trnI trnQ trnM nd2 trnW trnC trnY ,)
		I(trnL2 )
		I(trnK trnG nd3 trnA trnR )
		I(trnS1 )
		I(trnP )
		I(trnC )
		iT(trnL1 ,nd1 ,)
Heterocyprix spadix	Cypridopsis vidua	TDRL(trnL2 cox2 trnD atp8 atp6 cox3 trnG nd3 trnA trnR trnN trnF nd5 trnH nd4 nd4L trnP trnS2 nd1 trnL1 rrnL trnV rrnS trnI trnM nd2 trnW ,trnS1 trnE trnT nd6 cytb trnQ ,)	cox1~trnL2,trnL2~cox2,trnA~trnK,trnK~trnR,trnN~trnS1,trnS1~trnE,trnE~-trnF,-nd4L~trnT,trnT~-trnP,-trnP~nd6,cytb~trnS2,trnS2~-nd1,-nd1~-trnL1,-trnL1~-rrnL,-trnV~-rrnS,-rrnS~trnI,trnI~-trnQ,-trnQ~trnM,trnW~-trnC,-trnC~-trnY
		TDRL(cox2 trnD atp8 atp6 cox3 trnG nd3 trnA trnR trnN trnS1 trnE trnT nd6 cytb trnS2 trnL1 trnQ trnC ,trnL2 trnK trnF nd5 trnH nd4 nd4L trnP nd1 rrnL trnV rrnS trnI trnM nd2 trnW ,)
		TDRL(trnK trnE trnF nd5 trnH nd4 nd4L trnT trnP nd6 cytb nd1 trnL1 ,trnL2 cox2 trnD atp8 atp6 cox3 trnG nd3 trnA trnR trnN trnS1 trnS2 ,)
		I(trnL2 )
		I(trnL1 )
		I(rrnS )
Heterocyprix spadix	Fabaeformiscandona kushiroensis
Fabaeformiscandona kushiroensis	Boroecia antipoda	TDRL(trnL2 cox3 trnG trnA trnR trnE trnF nd5 trnH nd4 nd4L trnT trnP nd6 trnS2 nd1 trnL1 rrnL trnV rrnS trnI trnQ trnM nd2 trnW trnC ,trnK trnD atp8 atp6 nd3 trnN trnS1 cytb trnY ,)	cox1~trnL2,trnL2~cox2,cox2~trnD,atp6~cox3,cox3~trnG,trnG~nd3,nd3~trnA,trnA~trnK,trnK~trnR,trnR~trnN,trnN~trnS1,trnS1~trnE,-nd4L~trnT,nd6~cytb,cytb~trnS2,trnS2~-nd1,-nd1~-trnL1,-trnL1~-rrnL,-rrnL~-trnV,-trnV~-rrnS,-rrnS~trnI,trnI~-trnQ,-trnQ~trnM,nd2~trnW,trnW~-trnC,-trnC~-trnY,-trnY~cox1
		TDRL(trnL2 trnA cytb trnL1 rrnL rrnS trnI trnQ trnC trnY ,trnD atp8 atp6 trnN trnS1 trnE trnF nd5 trnH nd4 nd4L trnT trnP nd6 trnS2 nd1 trnV trnW ,)
		TDRL(trnK cox3 trnG nd3 trnR trnN trnE trnF nd5 trnH nd4 nd4L nd1 rrnL rrnS trnQ trnW trnC trnY ,trnL2 trnD atp8 atp6 trnA trnS1 trnT trnP nd6 cytb trnS2 trnL1 trnV trnI trnM nd2 ,)
		TDRL(trnD atp8 atp6 trnG nd3 trnN trnS1 trnT trnP nd6 cytb nd1 rrnL trnV rrnS trnI trnQ trnW trnC trnY ,trnL2 cox2 trnK cox3 trnA trnR trnE trnF nd5 trnH nd4 nd4L trnS2 trnL1 trnM nd2 ,)
		I(trnL2 cox2 )
		I(cox3 trnG nd3 trnA )
		I(trnS1 trnE trnF nd5 trnH nd4 nd4L trnT trnP nd6 cytb trnS2 )
		I(trnI )
		I(trnW )
Fabaeformiscandona kushiroensis	Boroecia maxima	TDRL(trnL2 cox3 trnG trnA trnR trnE trnF nd5 trnH nd4 nd4L trnT trnP nd6 trnS2 nd1 trnL1 rrnL trnV rrnS trnI trnQ trnM nd2 trnW trnC ,trnK trnD atp8 atp6 nd3 trnN trnS1 cytb trnY ,)	cox1~trnL2,trnL2~cox2,cox2~trnD,atp6~cox3,cox3~trnG,trnG~nd3,nd3~trnA,trnA~trnK,trnK~trnR,trnR~trnN,trnN~trnS1,trnS1~trnE,-nd4L~trnT,nd6~cytb,cytb~trnS2,trnS2~-nd1,-nd1~-trnL1,-trnL1~-rrnL,-rrnL~-trnV,-trnV~-rrnS,-rrnS~trnI,trnI~-trnQ,-trnQ~trnM,nd2~trnW,trnW~-trnC,-trnC~-trnY,-trnY~cox1
		TDRL(trnL2 trnA cytb trnL1 rrnL rrnS trnI trnQ trnC trnY ,trnD atp8 atp6 trnN trnS1 trnE trnF nd5 trnH nd4 nd4L trnT trnP nd6 trnS2 nd1 trnV trnW ,)
		TDRL(trnK cox3 trnG nd3 trnR trnN trnE trnF nd5 trnH nd4 nd4L nd1 rrnL rrnS trnQ trnW trnC trnY ,trnL2 trnD atp8 atp6 trnA trnS1 trnT trnP nd6 cytb trnS2 trnL1 trnV trnI trnM nd2 ,)
		TDRL(trnD atp8 atp6 trnG nd3 trnN trnS1 trnT trnP nd6 cytb nd1 rrnL trnV rrnS trnI trnQ trnW trnC trnY ,trnL2 cox2 trnK cox3 trnA trnR trnE trnF nd5 trnH nd4 nd4L trnS2 trnL1 trnM nd2 ,)
		I(trnL2 cox2 )
		I(cox3 trnG nd3 trnA )
		I(trnS1 trnE trnF nd5 trnH nd4 nd4L trnT trnP nd6 cytb trnS2 )
		I(trnI )
		I(trnW )
Fabaeformiscandona kushiroensis	Boroecia borealis	TDRL(trnL2 cox3 trnG trnA trnR trnE trnF nd5 trnH nd4 nd4L trnT trnP nd6 trnS2 nd1 trnL1 rrnL trnV rrnS trnI trnQ trnM nd2 trnW trnC ,trnK trnD atp8 atp6 nd3 trnN trnS1 cytb trnY ,)	cox1~trnL2,trnL2~cox2,cox2~trnD,atp6~cox3,cox3~trnG,trnG~nd3,nd3~trnA,trnA~trnK,trnK~trnR,trnR~trnN,trnN~trnS1,trnS1~trnE,-nd4L~trnT,nd6~cytb,cytb~trnS2,trnS2~-nd1,-nd1~-trnL1,-trnL1~-rrnL,-rrnL~-trnV,-trnV~-rrnS,-rrnS~trnI,trnI~-trnQ,-trnQ~trnM,nd2~trnW,trnW~-trnC,-trnC~-trnY,-trnY~cox1
		TDRL(trnL2 trnA cytb trnL1 rrnL rrnS trnI trnQ trnC trnY ,trnD atp8 atp6 trnN trnS1 trnE trnF nd5 trnH nd4 nd4L trnT trnP nd6 trnS2 nd1 trnV trnW ,)
		TDRL(trnK cox3 trnG nd3 trnR trnN trnE trnF nd5 trnH nd4 nd4L nd1 rrnL rrnS trnQ trnW trnC trnY ,trnL2 trnD atp8 atp6 trnA trnS1 trnT trnP nd6 cytb trnS2 trnL1 trnV trnI trnM nd2 ,)
		TDRL(trnD atp8 atp6 trnG nd3 trnN trnS1 trnT trnP nd6 cytb nd1 rrnL trnV rrnS trnI trnQ trnW trnC trnY ,trnL2 cox2 trnK cox3 trnA trnR trnE trnF nd5 trnH nd4 nd4L trnS2 trnL1 trnM nd2 ,)
		I(trnL2 cox2 )
		I(cox3 trnG nd3 trnA )
		I(trnS1 trnE trnF nd5 trnH nd4 nd4L trnT trnP nd6 cytb trnS2 )
		I(trnI )
		I(trnW )
Fabaeformiscandona kushiroensis	Obtusoecia obtusata	TDRL(trnL2 cox3 trnG trnA trnR trnE trnF nd5 trnH nd4 nd4L trnT trnP nd6 trnS2 nd1 trnL1 rrnL trnV rrnS trnI trnQ trnM nd2 trnW trnC ,trnK trnD atp8 atp6 nd3 trnN trnS1 cytb trnY ,)	cox1~trnL2,trnL2~cox2,cox2~trnD,atp6~cox3,cox3~trnG,trnG~nd3,nd3~trnA,trnA~trnK,trnK~trnR,trnR~trnN,trnN~trnS1,trnS1~trnE,-nd4L~trnT,nd6~cytb,cytb~trnS2,trnS2~-nd1,-nd1~-trnL1,-trnL1~-rrnL,-rrnL~-trnV,-trnV~-rrnS,-rrnS~trnI,trnI~-trnQ,-trnQ~trnM,nd2~trnW,trnW~-trnC,-trnC~-trnY,-trnY~cox1
		TDRL(trnL2 trnA cytb trnL1 rrnL rrnS trnI trnQ trnC trnY ,trnD atp8 atp6 trnN trnS1 trnE trnF nd5 trnH nd4 nd4L trnT trnP nd6 trnS2 nd1 trnV trnW ,)
		TDRL(trnK cox3 trnG nd3 trnR trnN trnE trnF nd5 trnH nd4 nd4L nd1 rrnL rrnS trnQ trnW trnC trnY ,trnL2 trnD atp8 atp6 trnA trnS1 trnT trnP nd6 cytb trnS2 trnL1 trnV trnI trnM nd2 ,)
		TDRL(trnD atp8 atp6 trnG nd3 trnN trnS1 trnT trnP nd6 cytb nd1 rrnL trnV rrnS trnI trnQ trnW trnC trnY ,trnL2 cox2 trnK cox3 trnA trnR trnE trnF nd5 trnH nd4 nd4L trnS2 trnL1 trnM nd2 ,)
		I(trnL2 cox2 )
		I(cox3 trnG nd3 trnA )
		I(trnS1 trnE trnF nd5 trnH nd4 nd4L trnT trnP nd6 cytb trnS2 )
		I(trnI )
		I(trnW )
Fabaeformiscandona kushiroensis	Discoconchoecia elegans	TDRL(trnL2 trnG nd3 trnA trnN trnS2 nd1 trnL1 rrnL rrnS trnQ trnM nd2 trnW trnC trnY ,cox2 trnK trnD atp8 atp6 cox3 trnR trnS1 trnE trnF nd5 trnH nd4 nd4L trnT trnP nd6 cytb trnV trnI ,)	cox1~trnL2,trnL2~cox2,cox2~trnD,atp6~cox3,cox3~trnG,trnG~nd3,nd3~trnA,trnA~trnK,trnK~trnR,trnR~trnN,trnN~trnS1,trnS1~trnE,-nd4L~trnT,nd6~cytb,cytb~trnS2,trnS2~-nd1,-nd1~-trnL1,-trnL1~-rrnL,-rrnL~-trnV,-trnV~-rrnS,-rrnS~trnI,trnI~-trnQ,-trnQ~trnM,nd2~trnW,trnW~-trnC,-trnC~-trnY,-trnY~cox1
		TDRL(cox2 cox3 trnG trnA trnR trnE trnF nd5 trnH nd4 nd4L trnT trnP nd6 nd1 trnL1 rrnL trnV rrnS trnI trnQ trnW trnC ,trnK trnD atp8 atp6 nd3 trnN trnS1 cytb trnS2 trnM nd2 trnY ,)
		TDRL(trnK trnG nd3 trnR cytb trnS2 trnL1 rrnL rrnS trnI trnQ trnM nd2 trnC trnY ,cox2 trnD atp8 atp6 cox3 trnA trnN trnS1 trnE trnF nd5 trnH nd4 nd4L trnT trnP nd6 nd1 trnV trnW ,)
		TDRL(trnD atp8 atp6 trnG nd3 trnN trnS1 trnT trnP nd6 cytb nd1 rrnL trnV rrnS trnI trnQ trnW trnC trnY ,trnL2 cox2 trnK cox3 trnA trnR trnE trnF nd5 trnH nd4 nd4L trnS2 trnL1 trnM nd2 ,)
		I(trnL2 cox2 )
		I(cox3 trnG nd3 trnA )
		I(trnS1 trnE trnF nd5 trnH nd4 nd4L trnT trnP nd6 cytb trnS2 )
		I(trnI )
		I(trnW )
Fabaeformiscandona kushiroensis	Paraconchoecia oblonga	T(nd4 ,nd4L ,)	cox1~trnL2,trnL2~cox2,cox2~trnD,atp6~cox3,cox3~trnG,trnG~nd3,nd3~trnA,trnA~trnK,trnK~trnR,trnR~trnN,trnN~trnS1,trnS1~trnE,-trnH~-nd4,-nd4~-nd4L,-nd4L~trnT,nd6~cytb,cytb~trnS2,trnS2~-nd1,-nd1~-trnL1,-trnL1~-rrnL,-rrnL~-trnV,-trnV~-rrnS,-rrnS~trnI,trnI~-trnQ,-trnQ~trnM,nd2~trnW,trnW~-trnC,-trnC~-trnY,-trnY~cox1
		TDRL(trnL2 cox2 cox3 trnG trnA trnR trnE trnF nd5 trnH nd4 nd4L trnT trnP nd6 nd1 trnL1 rrnL trnV rrnS trnI trnQ trnW trnC ,trnK trnD atp8 atp6 nd3 trnN trnS1 cytb trnS2 trnM nd2 trnY ,)
		TDRL(cox2 trnK trnG nd3 trnR nd4 nd4L cytb trnS2 trnL1 rrnL rrnS trnI trnQ trnM nd2 trnC trnY ,trnL2 trnD atp8 atp6 cox3 trnA trnN trnS1 trnE trnF nd5 trnH trnT trnP nd6 nd1 trnV trnW ,)
		TDRL(trnD atp8 atp6 nd3 trnN trnS1 trnT trnP nd6 cytb nd1 rrnL trnV rrnS trnI trnQ trnW trnC trnY ,trnL2 cox2 trnK cox3 trnA trnR trnE trnF nd5 trnH nd4 nd4L trnS2 trnL1 trnM nd2 ,)
		TDRL(cox3 trnG nd3 trnR trnN trnS2 nd1 trnL1 rrnL rrnS trnQ trnM nd2 trnW trnC trnY ,cox2 trnK trnD atp8 atp6 trnA trnS1 trnE trnF nd5 trnH nd4 nd4L trnT trnP nd6 cytb trnV trnI ,)
		I(cox2 )
		I(cox3 trnG nd3 trnA )
		I(trnS1 trnE trnF nd5 trnH nd4 nd4L trnT trnP nd6 cytb trnS2 )
		I(trnI )
		I(trnW )
Fabaeformiscandona kushiroensis	Vargula hilgendorfii	TDRL(trnL2 trnA trnR trnS1 trnE trnP rrnL trnV rrnS trnI trnQ trnM nd2 trnW trnY ,trnK trnG nd3 trnN trnF nd5 trnH nd4 nd4L trnT nd6 cytb trnS2 nd1 trnL1 trnC ,)	cox1~trnL2,trnL2~cox2,cox3~trnG,nd3~trnA,trnA~trnK,trnK~trnR,trnR~trnN,trnN~trnS1,trnS1~trnE,trnE~-trnF,trnT~-trnP,-trnP~nd6,cytb~trnS2,trnS2~-nd1,-nd1~-trnL1,-trnL1~-rrnL,-rrnL~-trnV,-trnV~-rrnS,trnW~-trnC,-trnC~-trnY,-trnY~cox1
		TDRL(cox2 trnD atp8 atp6 cox3 trnG nd3 trnS1 trnE trnF nd5 trnH nd4 nd4L trnT trnP nd6 cytb nd1 trnL1 trnC ,trnL2 trnK trnA trnR trnN trnS2 rrnL trnV rrnS trnI trnQ trnM nd2 trnW ,)
		TDRL(trnK trnA trnR trnN trnF nd5 trnH nd4 nd4L trnT nd6 cytb trnS2 trnV ,trnL2 trnG nd3 trnE trnP nd1 trnL1 rrnL rrnS trnI trnQ trnM nd2 trnW trnC trnY ,)
		I(trnL2 )
		I(trnK trnG nd3 trnA trnR )
		I(trnS1 )
		I(trnP )
		I(trnC )
		iT(trnL1 ,nd1 ,)
Fabaeformiscandona kushiroensis	Vargula tsujii	TDRL(trnL2 trnA trnR trnS1 trnE trnP rrnL trnV rrnS trnI trnQ trnM nd2 trnW trnY ,trnK trnG nd3 trnN trnF nd5 trnH nd4 nd4L trnT nd6 cytb trnS2 nd1 trnL1 trnC ,)	cox1~trnL2,trnL2~cox2,cox3~trnG,nd3~trnA,trnA~trnK,trnK~trnR,trnR~trnN,trnN~trnS1,trnS1~trnE,trnE~-trnF,trnT~-trnP,-trnP~nd6,cytb~trnS2,trnS2~-nd1,-nd1~-trnL1,-trnL1~-rrnL,-rrnL~-trnV,-trnV~-rrnS,trnW~-trnC,-trnC~-trnY,-trnY~cox1
		TDRL(cox2 trnD atp8 atp6 cox3 trnG nd3 trnS1 trnE trnF nd5 trnH nd4 nd4L trnT trnP nd6 cytb nd1 trnL1 trnC ,trnL2 trnK trnA trnR trnN trnS2 rrnL trnV rrnS trnI trnQ trnM nd2 trnW ,)
		TDRL(trnK trnA trnR trnN trnF nd5 trnH nd4 nd4L trnT nd6 cytb trnS2 trnV ,trnL2 trnG nd3 trnE trnP nd1 trnL1 rrnL rrnS trnI trnQ trnM nd2 trnW trnC trnY ,)
		I(trnL2 )
		I(trnK trnG nd3 trnA trnR )
		I(trnS1 )
		I(trnP )
		I(trnC )
		iT(trnL1 ,nd1 ,)
Fabaeformiscandona kushiroensis	Cypridina dentata	TDRL(trnL2 trnA trnR trnS1 trnE trnP rrnL trnV rrnS trnI trnQ trnM nd2 trnW trnY ,trnK trnG nd3 trnN trnF nd5 trnH nd4 nd4L trnT nd6 cytb trnS2 nd1 trnL1 trnC ,)	cox1~trnL2,trnL2~cox2,cox3~trnG,nd3~trnA,trnA~trnK,trnK~trnR,trnR~trnN,trnN~trnS1,trnS1~trnE,trnE~-trnF,trnT~-trnP,-trnP~nd6,cytb~trnS2,trnS2~-nd1,-nd1~-trnL1,-trnL1~-rrnL,-rrnL~-trnV,-trnV~-rrnS,trnW~-trnC,-trnC~-trnY,-trnY~cox1
		TDRL(cox2 trnD atp8 atp6 cox3 trnG nd3 trnS1 trnE trnF nd5 trnH nd4 nd4L trnT trnP nd6 cytb nd1 trnL1 trnC ,trnL2 trnK trnA trnR trnN trnS2 rrnL trnV rrnS trnI trnQ trnM nd2 trnW ,)
		TDRL(trnK trnA trnR trnN trnF nd5 trnH nd4 nd4L trnT nd6 cytb trnS2 trnV ,trnL2 trnG nd3 trnE trnP nd1 trnL1 rrnL rrnS trnI trnQ trnM nd2 trnW trnC trnY ,)
		I(trnL2 )
		I(trnK trnG nd3 trnA trnR )
		I(trnS1 )
		I(trnP )
		I(trnC )
		iT(trnL1 ,nd1 ,)
Fabaeformiscandona kushiroensis	Cypridopsis vidua	TDRL(trnL2 cox2 trnD atp8 atp6 cox3 trnG nd3 trnA trnR trnN trnF nd5 trnH nd4 nd4L trnP trnS2 nd1 trnL1 rrnL trnV rrnS trnI trnM nd2 trnW ,trnS1 trnE trnT nd6 cytb trnQ ,)	cox1~trnL2,trnL2~cox2,trnA~trnK,trnK~trnR,trnN~trnS1,trnS1~trnE,trnE~-trnF,-nd4L~trnT,trnT~-trnP,-trnP~nd6,cytb~trnS2,trnS2~-nd1,-nd1~-trnL1,-trnL1~-rrnL,-trnV~-rrnS,-rrnS~trnI,trnI~-trnQ,-trnQ~trnM,trnW~-trnC,-trnC~-trnY
		TDRL(cox2 trnD atp8 atp6 cox3 trnG nd3 trnA trnR trnN trnS1 trnE trnT nd6 cytb trnS2 trnL1 trnQ trnC ,trnL2 trnK trnF nd5 trnH nd4 nd4L trnP nd1 rrnL trnV rrnS trnI trnM nd2 trnW ,)
		TDRL(trnK trnE trnF nd5 trnH nd4 nd4L trnT trnP nd6 cytb nd1 trnL1 ,trnL2 cox2 trnD atp8 atp6 cox3 trnG nd3 trnA trnR trnN trnS1 trnS2 ,)
		I(trnL2 )
		I(trnL1 )
		I(rrnS )
